# Supplementary material for: Role of TNF in the Altered Interaction of Dormant Mycobacterium tuberculosis with Host Macrophages
Source: PLoS One. 2014 Apr 17;9(4):e95220. doi: 10.1371/journal.pone.0095220 (PMC3990579; doi:10.1371/journal.pone.0095220)
Supplement: Supplement S2 — Gene/Gene ontology in Rh-BMDMs infected with Mtb . Various gene ontology identified in Rh-BMDMs infected with Mtb-A (excel sheet 1); Mtb-H (excel sheet 2); comparison list of genes (excel sheet 3), common genes, (excel sheet 4) identified in Rh-BMDMs, Mtb-H vs. Mtb-A. (XLS) [file pone.0095220.s002.xls]

## Sheet: Gene ontology FC=2 in Mtb-A
Supplement S2A- Gene Ontology in Rh-BMDMs infected with Mtb-A
DAVID Bioinformatics Resources 6.7
National Institute of Allergy and Infectious Diseases (NIAID), NIH
Functional Annotation Chart
Current Background: Homo sapiens
213 DAVID IDs
Thresholds: Count EASE
Display: Fold Enrichment Bonferroni Benjamini FDR Fisher Exact LT,PH,PT # of Records
128 chart records
‘LT’: total # of genes in input gene list assigned to system;
‘PH’: total # of all known genes assigned to the specific category; and
‘PT’: total # of all known genes in that system
“System” in this example refers to “Homo sapiens”
Category	Term	RT	Count	%	P-Value	FDR
GOTERM_BP_ALL	response to external stimulus	RT	37	17.4	2.2e-10	3.7e-07
GOTERM_BP_ALL	response to wounding	RT	23	10.8	4.5e-07	0.00038
GOTERM_BP_ALL	response to stimulus	RT	73	34.3	4.6e-07	0.00026
GOTERM_BP_ALL	inflammatory response	RT	17	8	2.1e-06	0.0009
GOTERM_BP_ALL	response to stress	RT	41	19.2	1.9e-05	0.0064
GOTERM_BP_ALL	defense response	RT	21	9.9	5.6e-05	0.016
GOTERM_BP_ALL	immune system process	RT	27	12.7	0.00017	0.04
GOTERM_BP_ALL	cell communication	RT	22	10.3	0.00063	0.12
GOTERM_BP_ALL	taxis	RT	9	4.2	0.00074	0.13
GOTERM_BP_ALL	chemotaxis	RT	9	4.2	0.00074	0.13
GOTERM_BP_ALL	response to biotic stimulus	RT	14	6.6	0.00081	0.13
GOTERM_BP_ALL	response to other organism	RT	12	5.6	0.00082	0.12
GOTERM_BP_ALL	immune response	RT	19	8.9	0.0018	0.22
GOTERM_BP_ALL	monocarboxylic acid metabolic process	RT	11	5.2	0.0037	0.38
GOTERM_BP_ALL	cellular response to nutrient	RT	3	1.4	0.0039	0.38
GOTERM_BP_ALL	negative regulation of developmental process	RT	10	4.7	0.0043	0.39
GOTERM_BP_ALL	behavior	RT	14	6.6	0.0047	0.39
GOTERM_BP_ALL	negative regulation of cell differentiation	RT	9	4.2	0.0048	0.38
GOTERM_BP_ALL	cellular response to stimulus	RT	20	9.4	0.005	0.37
GOTERM_BP_ALL	response to chemical stimulus	RT	27	12.7	0.0061	0.42
GOTERM_BP_ALL	regulation of cell proliferation	RT	19	8.9	0.0071	0.45
GOTERM_BP_ALL	cellular response to extracellular stimulus	RT	5	2.3	0.0075	0.45
GOTERM_BP_ALL	multi-organism process	RT	17	8	0.0086	0.48
GOTERM_BP_ALL	response to bacterium	RT	8	3.8	0.0091	0.49
GOTERM_BP_ALL	negative regulation of cellular process	RT	32	15	0.0092	0.48
GOTERM_BP_ALL	negative regulation of biological process	RT	34	16	0.01	0.5
GOTERM_BP_ALL	carboxylic acid biosynthetic process	RT	7	3.3	0.012	0.53
GOTERM_BP_ALL	organic acid biosynthetic process	RT	7	3.3	0.012	0.53
GOTERM_BP_ALL	ovulation	RT	3	1.4	0.012	0.53
GOTERM_BP_ALL	positive regulation of cell proliferation	RT	12	5.6	0.012	0.52
GOTERM_BP_ALL	B cell activation	RT	5	2.3	0.014	0.55
GOTERM_BP_ALL	cell-cell signaling	RT	15	7	0.014	0.56
GOTERM_BP_ALL	fatty acid biosynthetic process	RT	5	2.3	0.015	0.57
GOTERM_BP_ALL	cellular response to nutrient levels	RT	4	1.9	0.016	0.58
GOTERM_BP_ALL	regulation of cell differentiation	RT	13	6.1	0.017	0.58
GOTERM_BP_ALL	cell proliferation	RT	12	5.6	0.017	0.58
GOTERM_BP_ALL	response to extracellular stimulus	RT	8	3.8	0.018	0.58
GOTERM_BP_ALL	locomotory behavior	RT	9	4.2	0.019	0.59
GOTERM_BP_ALL	signal transduction	RT	47	22.1	0.019	0.58
GOTERM_BP_ALL	icosanoid metabolic process	RT	4	1.9	0.019	0.58
GOTERM_BP_ALL	B cell differentiation	RT	4	1.9	0.02	0.59
GOTERM_BP_ALL	leukocyte differentiation	RT	6	2.8	0.022	0.6
GOTERM_BP_ALL	cation homeostasis	RT	9	4.2	0.023	0.62
GOTERM_BP_ALL	unsaturated fatty acid metabolic process	RT	4	1.9	0.024	0.62
GOTERM_BP_ALL	positive regulation of response to stimulus	RT	8	3.8	0.025	0.63
GOTERM_BP_ALL	circulatory system process	RT	7	3.3	0.026	0.63
GOTERM_BP_ALL	blood circulation	RT	7	3.3	0.026	0.63
GOTERM_BP_ALL	regulation of response to stimulus	RT	12	5.6	0.026	0.63
GOTERM_BP_ALL	response to light stimulus	RT	6	2.8	0.026	0.62
GOTERM_BP_ALL	cell division	RT	9	4.2	0.027	0.63
GOTERM_BP_ALL	response to nutrient	RT	6	2.8	0.028	0.63
GOTERM_BP_ALL	negative regulation of secretion	RT	4	1.9	0.029	0.64
GOTERM_BP_ALL	regulation of defense response	RT	6	2.8	0.03	0.64
GOTERM_BP_ALL	negative regulation of programmed cell death	RT	10	4.7	0.031	0.65
GOTERM_BP_ALL	negative regulation of cell death	RT	10	4.7	0.031	0.64
GOTERM_BP_ALL	leukocyte migration	RT	4	1.9	0.032	0.64
GOTERM_BP_ALL	response to nutrient levels	RT	7	3.3	0.033	0.65
GOTERM_BP_ALL	regulation of blood pressure	RT	5	2.3	0.033	0.65
GOTERM_BP_ALL	regulation of developmental process	RT	15	7	0.035	0.65
GOTERM_BP_ALL	response to radiation	RT	7	3.3	0.035	0.65
GOTERM_BP_ALL	regulation of multicellular organismal process	RT	19	8.9	0.035	0.65
GOTERM_BP_ALL	cellular cation homeostasis	RT	8	3.8	0.035	0.64
GOTERM_BP_ALL	stem cell maintenance	RT	3	1.4	0.036	0.65
GOTERM_BP_ALL	locomotion	RT	11	5.2	0.037	0.65
GOTERM_BP_ALL	stem cell development	RT	3	1.4	0.039	0.66
GOTERM_BP_ALL	response to virus	RT	5	2.3	0.043	0.7
GOTERM_BP_ALL	regulation of immune system process	RT	10	4.7	0.045	0.7
GOTERM_BP_ALL	cell adhesion	RT	15	7	0.045	0.7
GOTERM_BP_ALL	biological adhesion	RT	15	7	0.046	0.7
GOTERM_BP_ALL	response to vitamin	RT	4	1.9	0.046	0.69
GOTERM_BP_ALL	negative regulation of cytokine production during immune response	RT	2	0.9	0.048	0.7
GOTERM_BP_ALL	vein smooth muscle contraction	RT	2	0.9	0.048	0.7
GOTERM_BP_ALL	negative regulation of production of molecular mediator of immune response	RT	2	0.9	0.048	0.7
GOTERM_BP_ALL	vesicle-mediated transport	RT	13	6.1	0.048	0.7
GOTERM_BP_ALL	regulation of response to stress	RT	8	3.8	0.049	0.71
GOTERM_BP_ALL	cytokine-mediated signaling pathway	RT	4	1.9	0.053	0.73
GOTERM_BP_ALL	membrane docking	RT	3	1.4	0.054	0.73
GOTERM_BP_ALL	icosanoid biosynthetic process	RT	3	1.4	0.054	0.73
GOTERM_BP_ALL	regulation of epithelial cell proliferation	RT	4	1.9	0.055	0.73
GOTERM_BP_ALL	regulation of immune response	RT	7	3.3	0.057	0.74
GOTERM_BP_ALL	stem cell differentiation	RT	3	1.4	0.057	0.73
GOTERM_BP_ALL	positive regulation of cholesterol storage	RT	2	0.9	0.059	0.74
GOTERM_BP_ALL	response to reactive oxygen species	RT	4	1.9	0.063	0.76
GOTERM_BP_ALL	unsaturated fatty acid biosynthetic process	RT	3	1.4	0.064	0.76
GOTERM_BP_ALL	regulation of pH	RT	3	1.4	0.064	0.76
GOTERM_BP_ALL	anatomical structure formation involved in morphogenesis	RT	9	4.2	0.065	0.76
GOTERM_BP_ALL	negative regulation of apoptosis	RT	9	4.2	0.066	0.77
GOTERM_BP_ALL	response to lipopolysaccharide	RT	4	1.9	0.067	0.76
GOTERM_BP_ALL	lipid metabolic process	RT	16	7.5	0.069	0.77
GOTERM_BP_ALL	regulation of cytokine production	RT	6	2.8	0.069	0.77
GOTERM_BP_ALL	positive regulation of immune system process	RT	7	3.3	0.07	0.77
GOTERM_BP_ALL	regulation of interleukin-6 production	RT	3	1.4	0.07	0.77
GOTERM_BP_ALL	di-, tri-valent inorganic cation homeostasis	RT	7	3.3	0.071	0.76
GOTERM_BP_ALL	cellular catabolic process	RT	19	8.9	0.071	0.76
GOTERM_BP_ALL	negative regulation of cell proliferation	RT	9	4.2	0.073	0.77
GOTERM_BP_ALL	leukocyte chemotaxis	RT	3	1.4	0.074	0.77
GOTERM_BP_ALL	leukocyte activation	RT	7	3.3	0.074	0.77
GOTERM_BP_ALL	oxoacid metabolic process	RT	12	5.6	0.075	0.77
GOTERM_BP_ALL	carboxylic acid metabolic process	RT	12	5.6	0.075	0.77
GOTERM_BP_ALL	negative regulation of cytokine production	RT	3	1.4	0.077	0.77
GOTERM_BP_ALL	organic acid metabolic process	RT	12	5.6	0.078	0.77
GOTERM_BP_ALL	embryonic morphogenesis	RT	8	3.8	0.08	0.78
GOTERM_BP_ALL	cell chemotaxis	RT	3	1.4	0.081	0.78
GOTERM_BP_ALL	negative regulation of transport	RT	5	2.3	0.082	0.78
GOTERM_BP_ALL	positive regulation of pseudopodium assembly	RT	2	0.9	0.082	0.77
GOTERM_BP_ALL	positive regulation of tolerance induction	RT	2	0.9	0.082	0.77
GOTERM_BP_ALL	somatic stem cell division	RT	2	0.9	0.082	0.77
GOTERM_BP_ALL	regulation of tolerance induction	RT	2	0.9	0.082	0.77
GOTERM_BP_ALL	wound healing	RT	6	2.8	0.083	0.77
GOTERM_BP_ALL	cellular response to stress	RT	12	5.6	0.083	0.77
GOTERM_BP_ALL	cellular ketone metabolic process	RT	12	5.6	0.084	0.77
GOTERM_BP_ALL	embryonic development	RT	12	5.6	0.085	0.77
GOTERM_BP_ALL	anatomical structure development	RT	39	18.3	0.086	0.77
GOTERM_BP_ALL	biological regulation	RT	101	47.4	0.086	0.77
GOTERM_BP_ALL	response to molecule of bacterial origin	RT	4	1.9	0.086	0.77
GOTERM_BP_ALL	regulation of cell growth	RT	6	2.8	0.087	0.77
GOTERM_BP_ALL	oxidation reduction	RT	13	6.1	0.088	0.77
GOTERM_BP_ALL	cell fate commitment	RT	5	2.3	0.089	0.77
GOTERM_BP_ALL	osteoblast differentiation	RT	3	1.4	0.092	0.78
GOTERM_BP_ALL	membrane organization	RT	9	4.2	0.092	0.78
GOTERM_BP_ALL	regulation of pseudopodium assembly	RT	2	0.9	0.093	0.78
GOTERM_BP_ALL	fatty acid metabolic process	RT	6	2.8	0.093	0.77
GOTERM_BP_ALL	skeletal system development	RT	8	3.8	0.093	0.77
GOTERM_BP_ALL	cellular response to oxidative stress	RT	3	1.4	0.095	0.78
GOTERM_BP_ALL	lymphocyte activation	RT	6	2.8	0.096	0.77
GOTERM_BP_ALL	hemopoietic or lymphoid organ development	RT	7	3.3	0.097	0.78
GOTERM_BP_ALL	lipid biosynthetic process	RT	8	3.8	0.098	0.78
GOTERM_BP_ALL	positive regulation of immune response	RT	5	2.3	0.1	0.78
57 gene(s) from your list are not in the output.

## Sheet: Gene ontology FC=2 in Mtb-H
Supplement S2B- Gene Ontology in Rh-BMDMs infected with Mtb-H
DAVID Bioinformatics Resources 6.7
National Institute of Allergy and Infectious Diseases (NIAID), NIH
Functional Annotation Chart
Current Gene List: Gene Ontology in Rh-BMDMs infected with Mtb-H
2706 DAVID IDs
Thresholds: Count EASE
Display:Fold Enrichment Bonferroni Benjamini FDR Fisher Exact LT,PH,PT# of Records
579 chart records
Category	Term	RT	Count	%	P-Value	FDR
GOTERM_BP_ALL	cellular process	RT	1731	64	3.1e-17	1.4e-13
GOTERM_BP_ALL	cellular macromolecule metabolic process	RT	946	35	2.1e-15	4.8e-12
GOTERM_BP_ALL	cellular metabolic process	RT	1154	42.6	7.1e-14	1.1e-10
GOTERM_BP_ALL	response to organic substance	RT	181	6.7	4.8e-13	5.5e-10
GOTERM_BP_ALL	response to protein stimulus	RT	47	1.7	2.8e-12	2.5e-09
GOTERM_BP_ALL	macromolecule metabolic process	RT	1001	37	5e-12	3.7e-09
GOTERM_BP_ALL	response to unfolded protein	RT	36	1.3	9.6e-12	6.2e-09
GOTERM_BP_ALL	primary metabolic process	RT	1182	43.7	1.1e-11	6.5e-09
GOTERM_BP_ALL	regulation of macromolecule biosynthetic process	RT	539	19.9	4.4e-11	2.2e-08
GOTERM_BP_ALL	regulation of biosynthetic process	RT	559	20.7	1e-10	4.5e-08
GOTERM_BP_ALL	regulation of cellular biosynthetic process	RT	555	20.5	1.3e-10	5.5e-08
GOTERM_BP_ALL	response to chemical stimulus	RT	273	10.1	2.3e-10	8.7e-08
GOTERM_BP_ALL	regulation of cellular metabolic process	RT	637	23.5	2.5e-10	8.9e-08
GOTERM_BP_ALL	regulation of metabolic process	RT	662	24.5	2.6e-10	8.4e-08
GOTERM_BP_ALL	regulation of cellular process	RT	1155	42.7	4e-10	1.2e-07
GOTERM_BP_ALL	biological regulation	RT	1254	46.3	4.2e-10	1.2e-07
GOTERM_BP_ALL	regulation of gene expression	RT	536	19.8	5.9e-10	1.6e-07
GOTERM_BP_ALL	regulation of macromolecule metabolic process	RT	600	22.2	9.8e-10	2.5e-07
GOTERM_BP_ALL	regulation of biological process	RT	1194	44.1	1.3e-09	3.1e-07
GOTERM_BP_ALL	negative regulation of biological process	RT	360	13.3	1.7e-09	3.9e-07
GOTERM_BP_ALL	regulation of primary metabolic process	RT	603	22.3	1.8e-09	4e-07
GOTERM_BP_ALL	regulation of nucleobase, nucleoside, nucleotide and nucleic acid metabolic process	RT	523	19.3	4.9e-09	1e-06
GOTERM_BP_ALL	regulation of nitrogen compound metabolic process	RT	527	19.5	4.9e-09	9.6e-07
GOTERM_BP_ALL	regulation of transcription	RT	488	18	5.5e-09	1e-06
GOTERM_BP_ALL	regulation of RNA metabolic process	RT	355	13.1	1.3e-08	2.3e-06
GOTERM_BP_ALL	regulation of transcription, DNA-dependent	RT	348	12.9	1.4e-08	2.5e-06
GOTERM_BP_ALL	negative regulation of cellular process	RT	328	12.1	2.1e-08	3.5e-06
GOTERM_BP_ALL	metabolic process	RT	1263	46.7	3.1e-08	5e-06
GOTERM_BP_ALL	post-translational protein modification	RT	243	9	7.5e-08	1.2e-05
GOTERM_BP_ALL	negative regulation of macromolecule biosynthetic process	RT	129	4.8	8.6e-08	1.3e-05
GOTERM_BP_ALL	regulation of signal transduction	RT	189	7	1e-07	1.5e-05
GOTERM_BP_ALL	anatomical structure morphogenesis	RT	244	9	1.5e-07	2.1e-05
GOTERM_BP_ALL	cellular component organization	RT	461	17	1.6e-07	2.2e-05
GOTERM_BP_ALL	biopolymer modification	RT	300	11.1	1.6e-07	2.1e-05
GOTERM_BP_ALL	negative regulation of biosynthetic process	RT	131	4.8	4.2e-07	5.4e-05
GOTERM_BP_ALL	protein modification process	RT	285	10.5	4.3e-07	5.4e-05
GOTERM_BP_ALL	response to hormone stimulus	RT	92	3.4	4.6e-07	5.6e-05
GOTERM_BP_ALL	response to endogenous stimulus	RT	99	3.7	5.6e-07	6.7e-05
GOTERM_BP_ALL	negative regulation of cellular biosynthetic process	RT	128	4.7	6.5e-07	7.5e-05
GOTERM_BP_ALL	negative regulation of gene expression	RT	117	4.3	8.3e-07	9.4e-05
GOTERM_BP_ALL	negative regulation of transcription	RT	108	4	1.2e-06	0.00013
GOTERM_BP_ALL	positive regulation of biological process	RT	378	14	1.4e-06	0.00015
GOTERM_BP_ALL	skeletal system development	RT	81	3	1.4e-06	0.00015
GOTERM_BP_ALL	blood vessel development	RT	66	2.4	1.8e-06	0.00018
GOTERM_BP_ALL	response to stress	RT	319	11.8	2.3e-06	0.00023
GOTERM_BP_ALL	regulation of cell communication	RT	209	7.7	3.2e-06	0.00032
GOTERM_BP_ALL	negative regulation of nucleobase, nucleoside, nucleotide and nucleic acid metabolic process	RT	116	4.3	3.3e-06	0.00032
GOTERM_BP_ALL	positive regulation of cellular process	RT	344	12.7	4e-06	0.00038
GOTERM_BP_ALL	vasculature development	RT	66	2.4	4.3e-06	0.00039
GOTERM_BP_ALL	transcription	RT	385	14.2	4.7e-06	0.00042
GOTERM_BP_ALL	regulation of phosphate metabolic process	RT	110	4.1	5.7e-06	0.00051
GOTERM_BP_ALL	regulation of phosphorus metabolic process	RT	110	4.1	5.7e-06	0.00051
GOTERM_BP_ALL	regulation of cell proliferation	RT	164	6.1	6e-06	0.00053
GOTERM_BP_ALL	anatomical structure formation involved in morphogenesis	RT	85	3.1	6.4e-06	0.00054
GOTERM_BP_ALL	response to wounding	RT	118	4.4	6.4e-06	0.00054
GOTERM_BP_ALL	negative regulation of nitrogen compound metabolic process	RT	116	4.3	6.5e-06	0.00053
GOTERM_BP_ALL	enzyme linked receptor protein signaling pathway	RT	83	3.1	6.8e-06	0.00055
GOTERM_BP_ALL	regulation of transcription from RNA polymerase II promoter	RT	153	5.7	7.2e-06	0.00057
GOTERM_BP_ALL	ossification	RT	37	1.4	7.4e-06	0.00057
GOTERM_BP_ALL	response to external stimulus	RT	185	6.8	9.6e-06	0.00073
GOTERM_BP_ALL	intracellular signaling cascade	RT	243	9	1e-05	0.00076
GOTERM_BP_ALL	cellular protein metabolic process	RT	423	15.6	1.1e-05	0.00082
GOTERM_BP_ALL	nitrogen compound metabolic process	RT	649	24	1.1e-05	0.00081
GOTERM_BP_ALL	positive regulation of cell cycle	RT	23	0.8	1.1e-05	0.00082
GOTERM_BP_ALL	nucleobase, nucleoside, nucleotide and nucleic acid metabolic process	RT	590	21.8	1.4e-05	0.001
GOTERM_BP_ALL	bone development	RT	38	1.4	1.5e-05	0.0011
GOTERM_BP_ALL	developmental process	RT	548	20.3	1.7e-05	0.0012
GOTERM_BP_ALL	negative regulation of transcription, DNA-dependent	RT	84	3.1	1.8e-05	0.0012
GOTERM_BP_ALL	cellular response to stimulus	RT	167	6.2	1.9e-05	0.0013
GOTERM_BP_ALL	gene expression	RT	524	19.4	2e-05	0.0013
GOTERM_BP_ALL	regulation of phosphorylation	RT	104	3.8	2.2e-05	0.0014
GOTERM_BP_ALL	anatomical structure development	RT	448	16.6	2.2e-05	0.0014
GOTERM_BP_ALL	cellular localization	RT	185	6.8	2.4e-05	0.0015
GOTERM_BP_ALL	regulation of protein kinase cascade	RT	63	2.3	2.6e-05	0.0016
GOTERM_BP_ALL	cellular nitrogen compound metabolic process	RT	628	23.2	2.7e-05	0.0016
GOTERM_BP_ALL	biosynthetic process	RT	608	22.5	2.7e-05	0.0016
GOTERM_BP_ALL	MAPKKK cascade	RT	50	1.8	2.8e-05	0.0017
GOTERM_BP_ALL	negative regulation of macromolecule metabolic process	RT	151	5.6	2.9e-05	0.0017
GOTERM_BP_ALL	cellular biosynthetic process	RT	592	21.9	3.1e-05	0.0018
GOTERM_BP_ALL	regulation of protein kinase activity	RT	81	3	3.1e-05	0.0018
GOTERM_BP_ALL	regulation of transferase activity	RT	86	3.2	3.2e-05	0.0018
GOTERM_BP_ALL	negative regulation of RNA metabolic process	RT	84	3.1	3.5e-05	0.0019
GOTERM_BP_ALL	regulation of kinase activity	RT	83	3.1	3.6e-05	0.002
GOTERM_BP_ALL	cellular response to hormone stimulus	RT	39	1.4	4.2e-05	0.0023
GOTERM_BP_ALL	negative regulation of metabolic process	RT	158	5.8	4.4e-05	0.0024
GOTERM_BP_ALL	protein kinase cascade	RT	85	3.1	4.5e-05	0.0024
GOTERM_BP_ALL	macromolecule biosynthetic process	RT	493	18.2	5.5e-05	0.0029
GOTERM_BP_ALL	regulation of smooth muscle cell proliferation	RT	19	0.7	5.7e-05	0.003
GOTERM_BP_ALL	response to biotic stimulus	RT	87	3.2	6.2e-05	0.0032
GOTERM_BP_ALL	regulation of I-kappaB kinase/NF-kappaB cascade	RT	33	1.2	6.3e-05	0.0032
GOTERM_BP_ALL	phosphorus metabolic process	RT	190	7	6.5e-05	0.0032
GOTERM_BP_ALL	phosphate metabolic process	RT	190	7	6.5e-05	0.0032
GOTERM_BP_ALL	regulation of cell cycle	RT	77	2.8	6.9e-05	0.0034
GOTERM_BP_ALL	regulation of molecular function	RT	189	7	7.2e-05	0.0035
GOTERM_BP_ALL	system development	RT	412	15.2	7.4e-05	0.0036
GOTERM_BP_ALL	blood vessel morphogenesis	RT	54	2	7.6e-05	0.0037
GOTERM_BP_ALL	positive regulation of cell proliferation	RT	92	3.4	7.9e-05	0.0038
GOTERM_BP_ALL	negative regulation of cellular metabolic process	RT	146	5.4	8.3e-05	0.0039
GOTERM_BP_ALL	intracellular transport	RT	135	5	8.5e-05	0.004
GOTERM_BP_ALL	cellular macromolecule biosynthetic process	RT	488	18	8.6e-05	0.004
GOTERM_BP_ALL	positive regulation of protein kinase cascade	RT	45	1.7	9.3e-05	0.0043
GOTERM_BP_ALL	G1/S transition of mitotic cell cycle	RT	21	0.8	0.0001	0.0047
GOTERM_BP_ALL	cell migration	RT	66	2.4	0.0001	0.0046
GOTERM_BP_ALL	regulation of cell motion	RT	50	1.8	0.00011	0.0047
GOTERM_BP_ALL	multicellular organismal development	RT	495	18.3	0.00011	0.005
GOTERM_BP_ALL	cell death	RT	145	5.4	0.00012	0.005
GOTERM_BP_ALL	regulation of localization	RT	126	4.7	0.00012	0.0051
GOTERM_BP_ALL	positive regulation of I-kappaB kinase/NF-kappaB cascade	RT	30	1.1	0.00014	0.0059
GOTERM_BP_ALL	insulin receptor signaling pathway	RT	16	0.6	0.00015	0.0062
GOTERM_BP_ALL	Golgi vesicle transport	RT	37	1.4	0.00016	0.0066
GOTERM_BP_ALL	death	RT	145	5.4	0.00016	0.0067
GOTERM_BP_ALL	protein amino acid phosphorylation	RT	135	5	0.00017	0.007
GOTERM_BP_ALL	organ development	RT	313	11.6	0.00018	0.0073
GOTERM_BP_ALL	response to steroid hormone stimulus	RT	49	1.8	0.00018	0.0074
GOTERM_BP_ALL	cell motion	RT	101	3.7	0.0002	0.0079
GOTERM_BP_ALL	establishment of protein localization	RT	152	5.6	0.00021	0.0082
GOTERM_BP_ALL	establishment of localization in cell	RT	166	6.1	0.00022	0.0087
GOTERM_BP_ALL	angiogenesis	RT	40	1.5	0.00023	0.0088
GOTERM_BP_ALL	regulation of cell migration	RT	44	1.6	0.00026	0.0099
GOTERM_BP_ALL	actin cytoskeleton organization	RT	55	2	0.00026	0.01
GOTERM_BP_ALL	vesicle-mediated transport	RT	118	4.4	0.00028	0.011
GOTERM_BP_ALL	protein transport	RT	150	5.5	0.00029	0.011
GOTERM_BP_ALL	response to nutrient	RT	38	1.4	0.0003	0.011
GOTERM_BP_ALL	cellular component biogenesis	RT	190	7	0.00031	0.011
GOTERM_BP_ALL	response to mechanical stimulus	RT	20	0.7	0.00033	0.012
GOTERM_BP_ALL	cytoskeleton organization	RT	93	3.4	0.00033	0.012
GOTERM_BP_ALL	negative regulation of transcription from RNA polymerase II promoter	RT	62	2.3	0.00036	0.013
GOTERM_BP_ALL	regulation of locomotion	RT	48	1.8	0.00036	0.013
GOTERM_BP_ALL	organelle organization	RT	244	9	0.00038	0.013
GOTERM_BP_ALL	cellular component assembly	RT	170	6.3	0.00042	0.015
GOTERM_BP_ALL	phosphorylation	RT	155	5.7	0.00047	0.016
GOTERM_BP_ALL	localization of cell	RT	69	2.5	0.00048	0.017
GOTERM_BP_ALL	cell motility	RT	69	2.5	0.00048	0.017
GOTERM_BP_ALL	embryonic morphogenesis	RT	69	2.5	0.00048	0.017
GOTERM_BP_ALL	activation of MAPKK activity	RT	12	0.4	0.00049	0.017
GOTERM_BP_ALL	cell projection organization	RT	80	3	0.00049	0.017
GOTERM_BP_ALL	collagen fibril organization	RT	13	0.5	0.00054	0.018
GOTERM_BP_ALL	anti-apoptosis	RT	50	1.8	0.00055	0.018
GOTERM_BP_ALL	regulation of developmental process	RT	133	4.9	0.00058	0.019
GOTERM_BP_ALL	protein metabolic process	RT	479	17.7	0.0006	0.02
GOTERM_BP_ALL	positive regulation of protein kinase activity	RT	53	2	0.00062	0.02
GOTERM_BP_ALL	sulfur metabolic process	RT	32	1.2	0.00063	0.02
GOTERM_BP_ALL	positive regulation of transferase activity	RT	56	2.1	0.00069	0.022
GOTERM_BP_ALL	interphase	RT	30	1.1	0.00072	0.023
GOTERM_BP_ALL	regulation of cell differentiation	RT	101	3.7	0.00073	0.023
GOTERM_BP_ALL	regulation of cellular component organization	RT	95	3.5	0.00076	0.024
GOTERM_BP_ALL	embryonic development	RT	114	4.2	0.00077	0.024
GOTERM_BP_ALL	response to extracellular stimulus	RT	52	1.9	0.00081	0.025
GOTERM_BP_ALL	RNA biosynthetic process	RT	66	2.4	0.00081	0.025
GOTERM_BP_ALL	intracellular protein transport	RT	80	3	0.00081	0.025
GOTERM_BP_ALL	positive regulation of kinase activity	RT	54	2	0.00083	0.025
GOTERM_BP_ALL	locomotion	RT	90	3.3	0.00084	0.025
GOTERM_BP_ALL	transcription, DNA-dependent	RT	65	2.4	0.00093	0.028
GOTERM_BP_ALL	interphase of mitotic cell cycle	RT	29	1.1	0.00098	0.029
GOTERM_BP_ALL	transmembrane receptor protein serine/threonine kinase signaling pathway	RT	29	1.1	0.00098	0.029
GOTERM_BP_ALL	positive regulation of smooth muscle cell proliferation	RT	13	0.5	0.0011	0.032
GOTERM_BP_ALL	wound healing	RT	46	1.7	0.0011	0.033
GOTERM_BP_ALL	regulation of catalytic activity	RT	160	5.9	0.0011	0.033
GOTERM_BP_ALL	positive regulation of chemokine production	RT	6	0.2	0.0012	0.035
GOTERM_BP_ALL	positive regulation of signal transduction	RT	65	2.4	0.0012	0.035
GOTERM_BP_ALL	RNA metabolic process	RT	175	6.5	0.0012	0.036
GOTERM_BP_ALL	cortical actin cytoskeleton organization	RT	8	0.3	0.0013	0.036
GOTERM_BP_ALL	regulation of anatomical structure morphogenesis	RT	51	1.9	0.0013	0.036
GOTERM_BP_ALL	cellular macromolecule localization	RT	86	3.2	0.0013	0.036
GOTERM_BP_ALL	programmed cell death	RT	120	4.4	0.0013	0.036
GOTERM_BP_ALL	actin filament-based process	RT	55	2	0.0013	0.037
GOTERM_BP_ALL	cellular response to stress	RT	112	4.1	0.0014	0.039
GOTERM_BP_ALL	inflammatory response	RT	70	2.6	0.0015	0.04
GOTERM_BP_ALL	regulation of cell death	RT	154	5.7	0.0015	0.04
GOTERM_BP_ALL	regulation of DNA binding	RT	32	1.2	0.0016	0.042
GOTERM_BP_ALL	cellular protein localization	RT	85	3.1	0.0016	0.043
GOTERM_BP_ALL	stress-activated protein kinase signaling pathway	RT	20	0.7	0.0017	0.044
GOTERM_BP_ALL	cellular response to insulin stimulus	RT	21	0.8	0.0018	0.047
GOTERM_BP_ALL	protein complex assembly	RT	101	3.7	0.0018	0.047
GOTERM_BP_ALL	protein complex biogenesis	RT	101	3.7	0.0018	0.047
GOTERM_BP_ALL	organ morphogenesis	RT	111	4.1	0.0019	0.048
GOTERM_BP_ALL	sulfur compound biosynthetic process	RT	17	0.6	0.0019	0.049
GOTERM_BP_ALL	positive regulation of locomotion	RT	27	1	0.0021	0.054
GOTERM_BP_ALL	transmembrane receptor protein tyrosine kinase signaling pathway	RT	51	1.9	0.0021	0.054
GOTERM_BP_ALL	response to nutrient levels	RT	46	1.7	0.0022	0.055
GOTERM_BP_ALL	cortical cytoskeleton organization	RT	8	0.3	0.0022	0.055
GOTERM_BP_ALL	positive regulation of nitrogen compound metabolic process	RT	124	4.6	0.0023	0.056
GOTERM_BP_ALL	ER to Golgi vesicle-mediated transport	RT	15	0.6	0.0024	0.058
GOTERM_BP_ALL	osteoblast differentiation	RT	15	0.6	0.0024	0.058
GOTERM_BP_ALL	regulation of programmed cell death	RT	152	5.6	0.0024	0.058
GOTERM_BP_ALL	tube development	RT	50	1.8	0.0025	0.06
GOTERM_BP_ALL	positive regulation of RNA metabolic process	RT	96	3.5	0.0025	0.061
GOTERM_BP_ALL	mesoderm morphogenesis	RT	14	0.5	0.0026	0.062
GOTERM_BP_ALL	protein targeting	RT	49	1.8	0.0026	0.062
GOTERM_BP_ALL	positive regulation of biosynthetic process	RT	132	4.9	0.0027	0.065
GOTERM_BP_ALL	protein localization in organelle	RT	36	1.3	0.0028	0.066
GOTERM_BP_ALL	response to corticosteroid stimulus	RT	24	0.9	0.0028	0.067
GOTERM_BP_ALL	protein amino acid autophosphorylation	RT	24	0.9	0.0028	0.067
GOTERM_BP_ALL	positive regulation of cytokine production	RT	25	0.9	0.0029	0.067
GOTERM_BP_ALL	regulation of apoptosis	RT	150	5.5	0.0029	0.067
GOTERM_BP_ALL	neurogenesis	RT	116	4.3	0.0029	0.068
GOTERM_BP_ALL	regulation of protein amino acid phosphorylation	RT	41	1.5	0.0029	0.068
GOTERM_BP_ALL	positive regulation of cellular biosynthetic process	RT	130	4.8	0.003	0.069
GOTERM_BP_ALL	proteoglycan metabolic process	RT	15	0.6	0.003	0.069
GOTERM_BP_ALL	apoptosis	RT	116	4.3	0.0031	0.07
GOTERM_BP_ALL	positive regulation of cell communication	RT	69	2.5	0.0032	0.072
GOTERM_BP_ALL	regulation of chemokine production	RT	8	0.3	0.0036	0.08
GOTERM_BP_ALL	positive regulation of gene expression	RT	112	4.1	0.0036	0.08
GOTERM_BP_ALL	protein localization	RT	162	6	0.0037	0.081
GOTERM_BP_ALL	cellular polysaccharide metabolic process	RT	17	0.6	0.0037	0.082
GOTERM_BP_ALL	positive regulation of macromolecule biosynthetic process	RT	124	4.6	0.0038	0.083
GOTERM_BP_ALL	response to peptide hormone stimulus	RT	37	1.4	0.0038	0.083
GOTERM_BP_ALL	intra-Golgi vesicle-mediated transport	RT	9	0.3	0.0041	0.088
GOTERM_BP_ALL	positive regulation of transcription, DNA-dependent	RT	94	3.5	0.0041	0.088
GOTERM_BP_ALL	regulation of GTPase activity	RT	31	1.1	0.0041	0.087
GOTERM_BP_ALL	limb development	RT	27	1	0.0044	0.094
GOTERM_BP_ALL	appendage development	RT	27	1	0.0044	0.094
GOTERM_BP_ALL	positive regulation of cell motion	RT	26	1	0.0045	0.095
GOTERM_BP_ALL	response to glucocorticoid stimulus	RT	22	0.8	0.0045	0.095
GOTERM_BP_ALL	positive regulation of binding	RT	22	0.8	0.0045	0.095
GOTERM_BP_ALL	regulation of cyclin-dependent protein kinase activity	RT	17	0.6	0.0046	0.096
GOTERM_BP_ALL	regulation of Ras protein signal transduction	RT	47	1.7	0.0046	0.095
GOTERM_BP_ALL	mesoderm formation	RT	13	0.5	0.0047	0.098
GOTERM_BP_ALL	negative regulation of cell differentiation	RT	48	1.8	0.0048	0.098
GOTERM_BP_ALL	polysaccharide biosynthetic process	RT	15	0.6	0.0048	0.098
GOTERM_BP_ALL	JNK cascade	RT	18	0.7	0.0048	0.098
GOTERM_BP_ALL	activation of protein kinase activity	RT	29	1.1	0.0049	0.099
GOTERM_BP_ALL	regulation of MAPKKK cascade	RT	28	1	0.005	0.1
GOTERM_BP_ALL	posttranscriptional regulation of gene expression	RT	47	1.7	0.005	0.1
GOTERM_BP_ALL	positive regulation of response to external stimulus	RT	19	0.7	0.005	0.1
GOTERM_BP_ALL	limb morphogenesis	RT	26	1	0.0052	0.1
GOTERM_BP_ALL	appendage morphogenesis	RT	26	1	0.0052	0.1
GOTERM_BP_ALL	positive regulation of transcription	RT	108	4	0.0052	0.1
GOTERM_BP_ALL	positive regulation of cell migration	RT	24	0.9	0.0053	0.1
GOTERM_BP_ALL	negative regulation of programmed cell death	RT	73	2.7	0.0053	0.1
GOTERM_BP_ALL	transcription from RNA polymerase II promoter	RT	51	1.9	0.0054	0.1
GOTERM_BP_ALL	negative regulation of apoptosis	RT	72	2.7	0.0056	0.11
GOTERM_BP_ALL	protein targeting to ER	RT	6	0.2	0.0056	0.11
GOTERM_BP_ALL	negative regulation of cell death	RT	73	2.7	0.0057	0.11
GOTERM_BP_ALL	response to estrogen stimulus	RT	27	1	0.0058	0.11
GOTERM_BP_ALL	regulation of small GTPase mediated signal transduction	RT	54	2	0.0059	0.11
GOTERM_BP_ALL	response to insulin stimulus	RT	26	1	0.0059	0.11
GOTERM_BP_ALL	neuron projection morphogenesis	RT	47	1.7	0.006	0.11
GOTERM_BP_ALL	regulation of binding	RT	36	1.3	0.0061	0.12
GOTERM_BP_ALL	response to vitamin	RT	19	0.7	0.0071	0.13
GOTERM_BP_ALL	macromolecular complex subunit organization	RT	131	4.8	0.0076	0.14
GOTERM_BP_ALL	regulation of anti-apoptosis	RT	13	0.5	0.0077	0.14
GOTERM_BP_ALL	respiratory tube development	RT	26	1	0.0077	0.14
GOTERM_BP_ALL	cell morphogenesis involved in differentiation	RT	52	1.9	0.0078	0.14
GOTERM_BP_ALL	positive regulation of cell death	RT	85	3.1	0.0078	0.14
GOTERM_BP_ALL	neuron projection development	RT	54	2	0.0082	0.15
GOTERM_BP_ALL	embryonic limb morphogenesis	RT	23	0.8	0.0082	0.15
GOTERM_BP_ALL	embryonic appendage morphogenesis	RT	23	0.8	0.0082	0.15
GOTERM_BP_ALL	response to amino acid stimulus	RT	8	0.3	0.0083	0.15
GOTERM_BP_ALL	positive regulation of nitric oxide biosynthetic process	RT	9	0.3	0.0083	0.15
GOTERM_BP_ALL	cell projection morphogenesis	RT	52	1.9	0.0084	0.15
GOTERM_BP_ALL	regulation of osteoblast differentiation	RT	14	0.5	0.0084	0.15
GOTERM_BP_ALL	response to lipopolysaccharide	RT	21	0.8	0.0084	0.15
GOTERM_BP_ALL	regulation of transcription factor activity	RT	26	1	0.0088	0.15
GOTERM_BP_ALL	negative regulation of cell proliferation	RT	72	2.7	0.009	0.15
GOTERM_BP_ALL	macromolecular complex assembly	RT	123	4.5	0.0091	0.16
GOTERM_BP_ALL	regulation of immune system process	RT	76	2.8	0.0093	0.16
GOTERM_BP_ALL	response to oxygen levels	RT	33	1.2	0.0096	0.16
GOTERM_BP_ALL	embryo implantation	RT	11	0.4	0.0096	0.16
GOTERM_BP_ALL	positive regulation of nucleobase, nucleoside, nucleotide and nucleic acid metabolic process	RT	116	4.3	0.0096	0.16
GOTERM_BP_ALL	regulation of protein metabolic process	RT	103	3.8	0.0097	0.16
GOTERM_BP_ALL	regulation of Ras GTPase activity	RT	26	1	0.01	0.17
GOTERM_BP_ALL	extracellular matrix organization	RT	26	1	0.01	0.17
GOTERM_BP_ALL	tissue morphogenesis	RT	40	1.5	0.01	0.17
GOTERM_BP_ALL	regulation of cell morphogenesis	RT	31	1.1	0.01	0.17
GOTERM_BP_ALL	membrane organization	RT	75	2.8	0.01	0.17
GOTERM_BP_ALL	cellular polysaccharide biosynthetic process	RT	10	0.4	0.011	0.17
GOTERM_BP_ALL	proteoglycan biosynthetic process	RT	10	0.4	0.011	0.17
GOTERM_BP_ALL	positive regulation of protein amino acid phosphorylation	RT	23	0.8	0.011	0.18
GOTERM_BP_ALL	aging	RT	27	1	0.011	0.18
GOTERM_BP_ALL	regulation of cell adhesion	RT	32	1.2	0.011	0.18
GOTERM_BP_ALL	cell morphogenesis involved in neuron differentiation	RT	45	1.7	0.011	0.18
GOTERM_BP_ALL	response to estradiol stimulus	RT	16	0.6	0.011	0.18
GOTERM_BP_ALL	regulation of response to external stimulus	RT	36	1.3	0.011	0.18
GOTERM_BP_ALL	macromolecule localization	RT	189	7	0.011	0.18
GOTERM_BP_ALL	protein amino acid ADP-ribosylation	RT	9	0.3	0.011	0.18
GOTERM_BP_ALL	endothelial cell migration	RT	9	0.3	0.011	0.18
GOTERM_BP_ALL	mesoderm development	RT	20	0.7	0.011	0.18
GOTERM_BP_ALL	heparan sulfate proteoglycan metabolic process	RT	7	0.3	0.012	0.18
GOTERM_BP_ALL	heart development	RT	46	1.7	0.012	0.18
GOTERM_BP_ALL	nervous system development	RT	191	7.1	0.012	0.18
GOTERM_BP_ALL	positive regulation of transcription from RNA polymerase II promoter	RT	73	2.7	0.012	0.18
GOTERM_BP_ALL	protein modification by small protein conjugation	RT	31	1.1	0.012	0.18
GOTERM_BP_ALL	positive regulation of apoptosis	RT	83	3.1	0.012	0.18
GOTERM_BP_ALL	positive regulation of phosphate metabolic process	RT	25	0.9	0.012	0.18
GOTERM_BP_ALL	positive regulation of phosphorus metabolic process	RT	25	0.9	0.012	0.18
GOTERM_BP_ALL	axon cargo transport	RT	8	0.3	0.012	0.18
GOTERM_BP_ALL	negative regulation of signal transduction	RT	47	1.7	0.012	0.18
GOTERM_BP_ALL	formation of primary germ layer	RT	13	0.5	0.012	0.18
GOTERM_BP_ALL	cell migration during sprouting angiogenesis	RT	4	0.1	0.012	0.18
GOTERM_BP_ALL	axonogenesis	RT	42	1.6	0.012	0.18
GOTERM_BP_ALL	cell adhesion mediated by integrin	RT	5	0.2	0.012	0.18
GOTERM_BP_ALL	positive regulation of filopodium assembly	RT	5	0.2	0.012	0.18
GOTERM_BP_ALL	regulation of filopodium assembly	RT	5	0.2	0.012	0.18
GOTERM_BP_ALL	regulation of chemotaxis	RT	11	0.4	0.012	0.18
GOTERM_BP_ALL	cell part morphogenesis	RT	53	2	0.013	0.19
GOTERM_BP_ALL	proteolysis involved in cellular protein catabolic process	RT	111	4.1	0.013	0.19
GOTERM_BP_ALL	positive regulation of DNA binding	RT	19	0.7	0.013	0.2
GOTERM_BP_ALL	regulation of myeloid cell differentiation	RT	19	0.7	0.013	0.2
GOTERM_BP_ALL	transforming growth factor beta receptor signaling pathway	RT	17	0.6	0.013	0.2
GOTERM_BP_ALL	positive regulation of programmed cell death	RT	83	3.1	0.014	0.2
GOTERM_BP_ALL	generation of neurons	RT	104	3.8	0.014	0.2
GOTERM_BP_ALL	neuron development	RT	67	2.5	0.014	0.2
GOTERM_BP_ALL	response to hypoxia	RT	31	1.1	0.014	0.2
GOTERM_BP_ALL	response to molecule of bacterial origin	RT	22	0.8	0.014	0.21
GOTERM_BP_ALL	cell junction assembly	RT	13	0.5	0.015	0.21
GOTERM_BP_ALL	cellular protein catabolic process	RT	111	4.1	0.015	0.21
GOTERM_BP_ALL	protein catabolic process	RT	114	4.2	0.015	0.21
GOTERM_BP_ALL	positive regulation of phosphorylation	RT	24	0.9	0.015	0.21
GOTERM_BP_ALL	cellular macromolecule catabolic process	RT	131	4.8	0.015	0.21
GOTERM_BP_ALL	palate development	RT	11	0.4	0.016	0.22
GOTERM_BP_ALL	negative regulation of DNA binding	RT	15	0.6	0.016	0.22
GOTERM_BP_ALL	regulation of cellular catabolic process	RT	17	0.6	0.016	0.22
GOTERM_BP_ALL	blood vessel endothelial cell migration	RT	6	0.2	0.016	0.22
GOTERM_BP_ALL	heparan sulfate proteoglycan biosynthetic process	RT	6	0.2	0.016	0.22
GOTERM_BP_ALL	protein oligomerization	RT	38	1.4	0.016	0.22
GOTERM_BP_ALL	cell cycle	RT	139	5.1	0.016	0.22
GOTERM_BP_ALL	protein ubiquitination	RT	28	1	0.016	0.22
GOTERM_BP_ALL	positive regulation of macromolecule metabolic process	RT	152	5.6	0.017	0.22
GOTERM_BP_ALL	regulation of ARF GTPase activity	RT	10	0.4	0.018	0.24
GOTERM_BP_ALL	collagen metabolic process	RT	10	0.4	0.018	0.24
GOTERM_BP_ALL	response to vitamin A	RT	13	0.5	0.018	0.23
GOTERM_BP_ALL	regulation of hydrolase activity	RT	66	2.4	0.018	0.24
GOTERM_BP_ALL	cell development	RT	117	4.3	0.018	0.24
GOTERM_BP_ALL	Notch signaling pathway	RT	15	0.6	0.018	0.24
GOTERM_BP_ALL	regulation of protein catabolic process	RT	15	0.6	0.018	0.24
GOTERM_BP_ALL	leukocyte migration	RT	16	0.6	0.018	0.24
GOTERM_BP_ALL	cell projection assembly	RT	21	0.8	0.019	0.25
GOTERM_BP_ALL	regulation of establishment of protein localization	RT	28	1	0.02	0.26
GOTERM_BP_ALL	muscle organ development	RT	44	1.6	0.021	0.26
GOTERM_BP_ALL	protein modification by small protein conjugation or removal	RT	35	1.3	0.021	0.26
GOTERM_BP_ALL	modification-dependent macromolecule catabolic process	RT	105	3.9	0.021	0.27
GOTERM_BP_ALL	modification-dependent protein catabolic process	RT	105	3.9	0.021	0.27
GOTERM_BP_ALL	regulation of protein localization	RT	31	1.1	0.021	0.27
GOTERM_BP_ALL	cell differentiation	RT	275	10.2	0.021	0.27
GOTERM_BP_ALL	positive regulation of cyclin-dependent protein kinase activity	RT	5	0.2	0.021	0.27
GOTERM_BP_ALL	polysaccharide metabolic process	RT	26	1	0.022	0.28
GOTERM_BP_ALL	microtubule-based transport	RT	10	0.4	0.022	0.28
GOTERM_BP_ALL	positive regulation of chemotaxis	RT	10	0.4	0.022	0.28
GOTERM_BP_ALL	positive regulation of metabolic process	RT	161	5.9	0.023	0.28
GOTERM_BP_ALL	actin cytoskeleton reorganization	RT	7	0.3	0.024	0.29
GOTERM_BP_ALL	response to endoplasmic reticulum stress	RT	11	0.4	0.024	0.29
GOTERM_BP_ALL	response to iron ion	RT	6	0.2	0.024	0.29
GOTERM_BP_ALL	positive regulation of mitotic cell cycle	RT	6	0.2	0.024	0.29
GOTERM_BP_ALL	regeneration	RT	18	0.7	0.024	0.29
GOTERM_BP_ALL	peptidyl-amino acid modification	RT	35	1.3	0.025	0.3
GOTERM_BP_ALL	negative regulation of binding	RT	16	0.6	0.025	0.3
GOTERM_BP_ALL	BMP signaling pathway	RT	13	0.5	0.025	0.3
GOTERM_BP_ALL	regulation of cell shape	RT	15	0.6	0.025	0.3
GOTERM_BP_ALL	macromolecule catabolic process	RT	138	5.1	0.025	0.3
GOTERM_BP_ALL	positive regulation of osteoblast differentiation	RT	9	0.3	0.025	0.3
GOTERM_BP_ALL	regulation of catabolic process	RT	23	0.8	0.025	0.3
GOTERM_BP_ALL	cellular catabolic process	RT	177	6.5	0.026	0.3
GOTERM_BP_ALL	substrate-bound cell migration, cell extension	RT	4	0.1	0.027	0.31
GOTERM_BP_ALL	extracellular structure organization	RT	35	1.3	0.027	0.31
GOTERM_BP_ALL	gastrulation	RT	18	0.7	0.027	0.32
GOTERM_BP_ALL	gliogenesis	RT	17	0.6	0.028	0.32
GOTERM_BP_ALL	regulation of response to stimulus	RT	86	3.2	0.028	0.32
GOTERM_BP_ALL	regulation of transport	RT	81	3	0.029	0.32
GOTERM_BP_ALL	cellular response to unfolded protein	RT	8	0.3	0.029	0.32
GOTERM_BP_ALL	peptidyl-threonine modification	RT	8	0.3	0.029	0.32
GOTERM_BP_ALL	endoplasmic reticulum unfolded protein response	RT	8	0.3	0.029	0.32
GOTERM_BP_ALL	patterning of blood vessels	RT	8	0.3	0.029	0.32
GOTERM_BP_ALL	ER-nuclear signaling pathway	RT	11	0.4	0.029	0.33
GOTERM_BP_ALL	ncRNA processing	RT	39	1.4	0.029	0.33
GOTERM_BP_ALL	regulation of protein transport	RT	26	1	0.03	0.34
GOTERM_BP_ALL	response to inorganic substance	RT	42	1.6	0.031	0.34
GOTERM_BP_ALL	cell activation	RT	56	2.1	0.031	0.34
GOTERM_BP_ALL	regulation of organelle organization	RT	44	1.6	0.032	0.35
GOTERM_BP_ALL	regulation of translation	RT	30	1.1	0.032	0.35
GOTERM_BP_ALL	regulation of cellular protein metabolic process	RT	87	3.2	0.032	0.35
GOTERM_BP_ALL	activation of MAPK activity	RT	20	0.7	0.032	0.35
GOTERM_BP_ALL	protein folding	RT	37	1.4	0.033	0.35
GOTERM_BP_ALL	cellular developmental process	RT	283	10.5	0.033	0.35
GOTERM_BP_ALL	tissue development	RT	118	4.4	0.034	0.36
GOTERM_BP_ALL	regulation of vascular endothelial growth factor production	RT	5	0.2	0.034	0.36
GOTERM_BP_ALL	sprouting angiogenesis	RT	5	0.2	0.034	0.36
GOTERM_BP_ALL	face morphogenesis	RT	5	0.2	0.034	0.36
GOTERM_BP_ALL	negative regulation of developmental process	RT	51	1.9	0.034	0.36
GOTERM_BP_ALL	protein secretion	RT	10	0.4	0.034	0.36
GOTERM_BP_ALL	multicellular organismal macromolecule metabolic process	RT	10	0.4	0.034	0.36
GOTERM_BP_ALL	response to heat	RT	15	0.6	0.034	0.36
GOTERM_BP_ALL	muscle cell differentiation	RT	27	1	0.035	0.36
GOTERM_BP_ALL	response to organic cyclic substance	RT	27	1	0.035	0.36
GOTERM_BP_ALL	embryonic organ development	RT	36	1.3	0.035	0.36
GOTERM_BP_ALL	pyrimidine nucleotide metabolic process	RT	11	0.4	0.035	0.37
GOTERM_BP_ALL	lung development	RT	23	0.8	0.035	0.37
GOTERM_BP_ALL	negative regulation of specific transcription from RNA polymerase II promoter	RT	12	0.4	0.035	0.37
GOTERM_BP_ALL	positive regulation of developmental process	RT	54	2	0.037	0.38
GOTERM_BP_ALL	regulation of mRNA stability	RT	8	0.3	0.037	0.38
GOTERM_BP_ALL	regulation of cell-cell adhesion	RT	8	0.3	0.037	0.38
GOTERM_BP_ALL	protein amino acid dephosphorylation	RT	29	1.1	0.037	0.38
GOTERM_BP_ALL	embryonic organ morphogenesis	RT	29	1.1	0.037	0.38
GOTERM_BP_ALL	response to abiotic stimulus	RT	69	2.5	0.037	0.38
GOTERM_BP_ALL	cell morphogenesis	RT	67	2.5	0.037	0.38
GOTERM_BP_ALL	glycoprotein metabolic process	RT	41	1.5	0.038	0.38
GOTERM_BP_ALL	positive regulation of cellular metabolic process	RT	152	5.6	0.038	0.39
GOTERM_BP_ALL	regulation of cell projection organization	RT	21	0.8	0.039	0.39
GOTERM_BP_ALL	endocytosis	RT	44	1.6	0.039	0.39
GOTERM_BP_ALL	membrane invagination	RT	44	1.6	0.039	0.39
GOTERM_BP_ALL	cell junction organization	RT	15	0.6	0.039	0.39
GOTERM_BP_ALL	positive regulation of protein catabolic process	RT	9	0.3	0.04	0.39
GOTERM_BP_ALL	regulation of nitric oxide biosynthetic process	RT	9	0.3	0.04	0.39
GOTERM_BP_ALL	positive regulation of immune system process	RT	47	1.7	0.04	0.39
GOTERM_BP_ALL	cytoskeleton-dependent intracellular transport	RT	14	0.5	0.04	0.4
GOTERM_BP_ALL	regulation of gene-specific transcription	RT	29	1.1	0.04	0.4
GOTERM_BP_ALL	positive regulation of cell projection organization	RT	13	0.5	0.041	0.4
GOTERM_BP_ALL	embryonic development ending in birth or egg hatching	RT	63	2.3	0.042	0.4
GOTERM_BP_ALL	multicellular organismal metabolic process	RT	11	0.4	0.042	0.4
GOTERM_BP_ALL	positive regulation of myeloid leukocyte differentiation	RT	7	0.3	0.042	0.4
GOTERM_BP_ALL	regulation of cell projection assembly	RT	7	0.3	0.042	0.4
GOTERM_BP_ALL	regulation of mesenchymal cell proliferation	RT	7	0.3	0.042	0.4
GOTERM_BP_ALL	peptidyl-threonine phosphorylation	RT	7	0.3	0.042	0.4
GOTERM_BP_ALL	small GTPase mediated signal transduction	RT	58	2.1	0.044	0.42
GOTERM_BP_ALL	cell cycle phase	RT	76	2.8	0.044	0.42
GOTERM_BP_ALL	carbohydrate biosynthetic process	RT	24	0.9	0.045	0.42
GOTERM_BP_ALL	positive regulation of molecular function	RT	104	3.8	0.045	0.42
GOTERM_BP_ALL	kidney development	RT	22	0.8	0.045	0.42
GOTERM_BP_ALL	cell-substrate junction assembly	RT	8	0.3	0.046	0.43
GOTERM_BP_ALL	regulation of proteolysis	RT	14	0.5	0.046	0.43
GOTERM_BP_ALL	regulation of intracellular protein transport	RT	14	0.5	0.046	0.43
GOTERM_BP_ALL	negative regulation of smooth muscle cell proliferation	RT	6	0.2	0.047	0.43
GOTERM_BP_ALL	positive regulation of MAP kinase activity	RT	23	0.8	0.047	0.43
GOTERM_BP_ALL	cellular component morphogenesis	RT	73	2.7	0.047	0.43
GOTERM_BP_ALL	transcription from mitochondrial promoter	RT	4	0.1	0.047	0.43
GOTERM_BP_ALL	positive regulation of MAPKKK cascade	RT	13	0.5	0.048	0.44
GOTERM_BP_ALL	DNA damage checkpoint	RT	13	0.5	0.048	0.44
GOTERM_BP_ALL	cell cycle checkpoint	RT	21	0.8	0.048	0.43
GOTERM_BP_ALL	epidermal growth factor receptor signaling pathway	RT	9	0.3	0.048	0.44
GOTERM_BP_ALL	chordate embryonic development	RT	62	2.3	0.049	0.44
GOTERM_BP_ALL	regulation of cellular component size	RT	52	1.9	0.049	0.44
GOTERM_BP_ALL	energy reserve metabolic process	RT	12	0.4	0.049	0.44
GOTERM_BP_ALL	respiratory system development	RT	24	0.9	0.049	0.44
GOTERM_BP_ALL	regulation of cell size	RT	41	1.5	0.049	0.44
GOTERM_BP_ALL	response to retinoic acid	RT	10	0.4	0.049	0.44
GOTERM_BP_ALL	cell fate determination	RT	10	0.4	0.049	0.44
GOTERM_BP_ALL	chaperone mediated protein folding requiring cofactor	RT	5	0.2	0.05	0.44
GOTERM_BP_ALL	intracellular receptor-mediated signaling pathway	RT	18	0.7	0.05	0.44
GOTERM_BP_ALL	protein import into nucleus	RT	20	0.7	0.05	0.44
GOTERM_BP_ALL	ncRNA metabolic process	RT	45	1.7	0.05	0.44
GOTERM_BP_ALL	protein import	RT	28	1	0.051	0.44
GOTERM_BP_ALL	positive regulation of response to stimulus	RT	46	1.7	0.051	0.44
GOTERM_BP_ALL	dephosphorylation	RT	32	1.2	0.051	0.44
GOTERM_BP_ALL	negative regulation of cell communication	RT	48	1.8	0.051	0.45
GOTERM_BP_ALL	taxis	RT	33	1.2	0.052	0.45
GOTERM_BP_ALL	chemotaxis	RT	33	1.2	0.052	0.45
GOTERM_BP_ALL	integrin-mediated signaling pathway	RT	17	0.6	0.052	0.45
GOTERM_BP_ALL	positive regulation of interleukin-6 production	RT	7	0.3	0.054	0.46
GOTERM_BP_ALL	acute inflammatory response	RT	22	0.8	0.055	0.47
GOTERM_BP_ALL	branching morphogenesis of a tube	RT	16	0.6	0.055	0.47
GOTERM_BP_ALL	regulation of ARF protein signal transduction	RT	12	0.4	0.056	0.47
GOTERM_BP_ALL	response to acid	RT	8	0.3	0.057	0.48
GOTERM_BP_ALL	ubiquitin cycle	RT	8	0.3	0.057	0.48
GOTERM_BP_ALL	regulation of RNA stability	RT	8	0.3	0.057	0.48
GOTERM_BP_ALL	reproduction	RT	132	4.9	0.057	0.48
GOTERM_BP_ALL	regulation of response to stress	RT	52	1.9	0.057	0.48
GOTERM_BP_ALL	positive regulation of transcription factor activity	RT	15	0.6	0.058	0.48
GOTERM_BP_ALL	tube morphogenesis	RT	27	1	0.058	0.48
GOTERM_BP_ALL	regulation of glucose transport	RT	10	0.4	0.059	0.48
GOTERM_BP_ALL	positive regulation of behavior	RT	10	0.4	0.059	0.48
GOTERM_BP_ALL	female pregnancy	RT	24	0.9	0.059	0.48
GOTERM_BP_ALL	urogenital system development	RT	24	0.9	0.059	0.48
GOTERM_BP_ALL	regulation of intracellular transport	RT	17	0.6	0.059	0.48
GOTERM_BP_ALL	response to calcium ion	RT	14	0.5	0.06	0.49
GOTERM_BP_ALL	regulation of keratinocyte migration	RT	3	0.1	0.061	0.49
GOTERM_BP_ALL	positive regulation of keratinocyte migration	RT	3	0.1	0.061	0.49
GOTERM_BP_ALL	PMA-inducible membrane protein ectodomain proteolysis	RT	3	0.1	0.061	0.49
GOTERM_BP_ALL	nuclear import	RT	20	0.7	0.061	0.49
GOTERM_BP_ALL	reproductive process	RT	131	4.8	0.062	0.5
GOTERM_BP_ALL	myeloid leukocyte mediated immunity	RT	6	0.2	0.062	0.5
GOTERM_BP_ALL	sulfur amino acid biosynthetic process	RT	6	0.2	0.062	0.5
GOTERM_BP_ALL	membrane protein ectodomain proteolysis	RT	6	0.2	0.062	0.5
GOTERM_BP_ALL	positive regulation of endothelial cell proliferation	RT	6	0.2	0.062	0.5
GOTERM_BP_ALL	regulation of hormone secretion	RT	16	0.6	0.062	0.49
GOTERM_BP_ALL	embryonic skeletal system development	RT	18	0.7	0.062	0.5
GOTERM_BP_ALL	activation of immune response	RT	21	0.8	0.064	0.5
GOTERM_BP_ALL	immune effector process	RT	28	1	0.064	0.51
GOTERM_BP_ALL	response to toxin	RT	15	0.6	0.065	0.51
GOTERM_BP_ALL	regulation of lymphocyte proliferation	RT	19	0.7	0.065	0.51
GOTERM_BP_ALL	transcription initiation	RT	19	0.7	0.065	0.51
GOTERM_BP_ALL	response to temperature stimulus	RT	19	0.7	0.065	0.51
GOTERM_BP_ALL	negative regulation of transcription factor activity	RT	12	0.4	0.065	0.51
GOTERM_BP_ALL	cell cycle process	RT	99	3.7	0.065	0.51
GOTERM_BP_ALL	cell division	RT	55	2	0.067	0.52
GOTERM_BP_ALL	regulation of mitotic cell cycle	RT	31	1.1	0.067	0.52
GOTERM_BP_ALL	membrane protein proteolysis	RT	7	0.3	0.067	0.52
GOTERM_BP_ALL	positive regulation of cell differentiation	RT	44	1.6	0.067	0.52
GOTERM_BP_ALL	tissue remodeling	RT	14	0.5	0.068	0.52
GOTERM_BP_ALL	response to metal ion	RT	27	1	0.068	0.52
GOTERM_BP_ALL	ovulation cycle	RT	16	0.6	0.069	0.52
GOTERM_BP_ALL	negative regulation of transport	RT	28	1	0.069	0.52
GOTERM_BP_ALL	skeletal system morphogenesis	RT	24	0.9	0.069	0.52
GOTERM_BP_ALL	regulation of leukocyte chemotaxis	RT	5	0.2	0.069	0.52
GOTERM_BP_ALL	head morphogenesis	RT	5	0.2	0.069	0.52
GOTERM_BP_ALL	face development	RT	5	0.2	0.069	0.52
GOTERM_BP_ALL	lipopolysaccharide-mediated signaling pathway	RT	5	0.2	0.069	0.52
GOTERM_BP_ALL	terpenoid metabolic process	RT	8	0.3	0.069	0.52
GOTERM_BP_ALL	pyrimidine nucleoside metabolic process	RT	8	0.3	0.069	0.52
GOTERM_BP_ALL	regulation of generation of precursor metabolites and energy	RT	9	0.3	0.07	0.52
GOTERM_BP_ALL	positive regulation of anti-apoptosis	RT	9	0.3	0.07	0.52
GOTERM_BP_ALL	negative regulation of myeloid cell differentiation	RT	9	0.3	0.07	0.52
GOTERM_BP_ALL	positive regulation of inflammatory response	RT	9	0.3	0.07	0.52
GOTERM_BP_ALL	regulation of MAP kinase activity	RT	29	1.1	0.07	0.52
GOTERM_BP_ALL	regulation of leukocyte proliferation	RT	19	0.7	0.071	0.53
GOTERM_BP_ALL	regulation of mononuclear cell proliferation	RT	19	0.7	0.071	0.53
GOTERM_BP_ALL	positive regulation of defense response	RT	17	0.6	0.073	0.54
GOTERM_BP_ALL	regulation of T cell proliferation	RT	15	0.6	0.073	0.54
GOTERM_BP_ALL	ovulation cycle process	RT	15	0.6	0.073	0.54
GOTERM_BP_ALL	multi-organism process	RT	117	4.3	0.074	0.54
GOTERM_BP_ALL	neuron differentiation	RT	78	2.9	0.074	0.54
GOTERM_BP_ALL	transmembrane receptor protein tyrosine phosphatase signaling pathway	RT	4	0.1	0.074	0.54
GOTERM_BP_ALL	regulation of smooth muscle cell differentiation	RT	4	0.1	0.074	0.54
GOTERM_BP_ALL	positive regulation of vascular endothelial growth factor receptor signaling pathway	RT	4	0.1	0.074	0.54
GOTERM_BP_ALL	chondrocyte development	RT	4	0.1	0.074	0.54
GOTERM_BP_ALL	substrate adhesion-dependent cell spreading	RT	4	0.1	0.074	0.54
GOTERM_BP_ALL	regulation of cytoskeleton organization	RT	28	1	0.074	0.54
GOTERM_BP_ALL	pattern specification process	RT	50	1.8	0.075	0.54
GOTERM_BP_ALL	positive regulation of epithelial cell proliferation	RT	11	0.4	0.077	0.55
GOTERM_BP_ALL	positive regulation of NF-kappaB transcription factor activity	RT	11	0.4	0.077	0.55
GOTERM_BP_ALL	response to vitamin D	RT	6	0.2	0.079	0.56
GOTERM_BP_ALL	lamellipodium assembly	RT	6	0.2	0.079	0.56
GOTERM_BP_ALL	'de novo' protein folding	RT	6	0.2	0.079	0.56
GOTERM_BP_ALL	positive regulation of multicellular organismal process	RT	46	1.7	0.08	0.56
GOTERM_BP_ALL	cartilage development	RT	17	0.6	0.08	0.57
GOTERM_BP_ALL	vesicle organization	RT	13	0.5	0.08	0.57
GOTERM_BP_ALL	hormone-mediated signaling	RT	13	0.5	0.08	0.57
GOTERM_BP_ALL	DNA integrity checkpoint	RT	13	0.5	0.08	0.57
GOTERM_BP_ALL	regulation of angiogenesis	RT	15	0.6	0.081	0.57
GOTERM_BP_ALL	regulation of microtubule polymerization or depolymerization	RT	9	0.3	0.082	0.57
GOTERM_BP_ALL	carboxylic acid biosynthetic process	RT	31	1.1	0.082	0.57
GOTERM_BP_ALL	organic acid biosynthetic process	RT	31	1.1	0.082	0.57
GOTERM_BP_ALL	negative regulation of gene expression, epigenetic	RT	7	0.3	0.083	0.57
GOTERM_BP_ALL	regulation of survival gene product expression	RT	7	0.3	0.083	0.57
GOTERM_BP_ALL	negative regulation of BMP signaling pathway	RT	7	0.3	0.083	0.57
GOTERM_BP_ALL	neutral amino acid transport	RT	7	0.3	0.083	0.57
GOTERM_BP_ALL	response to DNA damage stimulus	RT	67	2.5	0.083	0.57
GOTERM_BP_ALL	organ regeneration	RT	8	0.3	0.083	0.57
GOTERM_BP_ALL	positive regulation of angiogenesis	RT	8	0.3	0.083	0.57
GOTERM_BP_ALL	cellular macromolecular complex disassembly	RT	8	0.3	0.083	0.57
GOTERM_BP_ALL	macromolecular complex disassembly	RT	8	0.3	0.083	0.57
GOTERM_BP_ALL	regulation of biological quality	RT	240	8.9	0.084	0.58
GOTERM_BP_ALL	cell cycle arrest	RT	22	0.8	0.085	0.58
GOTERM_BP_ALL	female sex differentiation	RT	16	0.6	0.085	0.58
GOTERM_BP_ALL	development of primary female sexual characteristics	RT	16	0.6	0.085	0.58
GOTERM_BP_ALL	regulation of nucleocytoplasmic transport	RT	14	0.5	0.086	0.58
GOTERM_BP_ALL	protein maturation by peptide bond cleavage	RT	19	0.7	0.086	0.58
GOTERM_BP_ALL	female gonad development	RT	15	0.6	0.09	0.6
GOTERM_BP_ALL	cellular response to extracellular stimulus	RT	15	0.6	0.09	0.6
GOTERM_BP_ALL	chromatin assembly or disassembly	RT	26	1	0.09	0.6
GOTERM_BP_ALL	cellular component disassembly	RT	13	0.5	0.09	0.6
GOTERM_BP_ALL	liver development	RT	13	0.5	0.09	0.6
GOTERM_BP_ALL	cotranslational protein targeting to membrane	RT	5	0.2	0.092	0.61
GOTERM_BP_ALL	embryonic eye morphogenesis	RT	5	0.2	0.092	0.61
GOTERM_BP_ALL	germ cell migration	RT	5	0.2	0.092	0.61
GOTERM_BP_ALL	nitric oxide biosynthetic process	RT	5	0.2	0.092	0.61
GOTERM_BP_ALL	ovulation from ovarian follicle	RT	5	0.2	0.092	0.61
GOTERM_BP_ALL	snRNA processing	RT	5	0.2	0.092	0.61
GOTERM_BP_ALL	positive regulation of phosphoinositide 3-kinase cascade	RT	5	0.2	0.092	0.61
GOTERM_BP_ALL	snRNA metabolic process	RT	5	0.2	0.092	0.61
GOTERM_BP_ALL	regulation of JUN kinase activity	RT	10	0.4	0.092	0.61
GOTERM_BP_ALL	calcium-mediated signaling	RT	10	0.4	0.092	0.61
GOTERM_BP_ALL	positive regulation of immune response	RT	29	1.1	0.093	0.61
GOTERM_BP_ALL	positive regulation of cellular component organization	RT	35	1.3	0.095	0.61
GOTERM_BP_ALL	negative regulation of gene-specific transcription	RT	12	0.4	0.095	0.62
GOTERM_BP_ALL	phagocytosis	RT	12	0.4	0.095	0.62
GOTERM_BP_ALL	RNA modification	RT	12	0.4	0.095	0.62
GOTERM_BP_ALL	positive regulation of JUN kinase activity	RT	9	0.3	0.096	0.62
GOTERM_BP_ALL	protein maturation	RT	25	0.9	0.096	0.62
GOTERM_BP_ALL	rhythmic process	RT	26	1	0.097	0.62
GOTERM_BP_ALL	regulation of Rho protein signal transduction	RT	21	0.8	0.098	0.62
GOTERM_BP_ALL	leukocyte activation	RT	45	1.7	0.098	0.62
GOTERM_BP_ALL	protein ubiquitination during ubiquitin-dependent protein catabolic process	RT	6	0.2	0.099	0.62
GOTERM_BP_ALL	positive regulation of mesenchymal cell proliferation	RT	6	0.2	0.099	0.62
GOTERM_BP_ALL	pattern recognition receptor signaling pathway	RT	6	0.2	0.099	0.62
GOTERM_BP_ALL	regulation of JNK cascade	RT	15	0.6	0.1	0.63
GOTERM_BP_ALL	activation of pro-apoptotic gene products	RT	7	0.3	0.1	0.63
GOTERM_BP_ALL	pyrimidine nucleotide biosynthetic process	RT	7	0.3	0.1	0.63
GOTERM_BP_ALL	regulation of epidermis development	RT	7	0.3	0.1	0.63
GOTERM_BP_ALL	negative regulation of organelle organization	RT	18	0.7	0.1	0.63
624 gene(s) from your list are not in the output.

## Sheet: Comaprison Mtb-H vs A
Supplement S2C- Comparison list of genes identified by DNA microarray in Rh-BMDMs infected with Mtb-H or Mtb-A
Symbol	Entrez Gene Name	RefSeq (A1)	GenBank (A2)	Fold Change A1 (Hyp)	Fold Change A2 (Aer)
7S NGF	--	--	--
14-3-3	--	--	--
15-LOX	--	--	--
26s Proteasome	--	--	--
A2M	alpha-2-macroglobulin	NM_000014	--	-6.393
AARSD1	alanyl-tRNA synthetase domain containing 1	NM_025267	--	2.158
AASDH	aminoadipate-semialdehyde dehydrogenase	NM_181806	--	2.964
ABCC2	ATP-binding cassette, sub-family C (CFTR/MRP), member 2	NM_000392	--	6.971
ABHD2	abhydrolase domain containing 2	--	NM_007011		2.935
ABHD5	abhydrolase domain containing 5	NM_016006	--	6.653
ABI3BP	ABI family, member 3 (NESH) binding protein	NM_015429	--	-2.497
ABL2	v-abl Abelson murine leukemia viral oncogene homolog 2	NM_007314	--	15.951
ABTB2	ankyrin repeat and BTB (POZ) domain containing 2	NM_145804	--	-3.172
ACACA	acetyl-CoA carboxylase alpha	NM_000664	--	-2.537
ACAD11	acyl-CoA dehydrogenase family, member 11	NM_032169	--	-6.566
ACADM	acyl-CoA dehydrogenase, C-4 to C-12 straight chain	NM_000016	--	-2.17
acid-thiol ligase	--	--	--
ACO1	aconitase 1, soluble	NM_002197	--	-4.326
ACOX3	acyl-CoA oxidase 3, pristanoyl	NM_003501	--	2.188
ACP5	acid phosphatase 5, tartrate resistant	NM_001611	--	-6.084
ACPT	acid phosphatase, testicular	NM_033068	--	2.505
ACSL4	acyl-CoA synthetase long-chain family member 4	NM_004458	--	-6.314
ACSL	--	--	--
ACSM1	acyl-CoA synthetase medium-chain family member 1	NM_052956	--	2.652
ACSM3	acyl-CoA synthetase medium-chain family member 3	NM_005622	NM_005622	2.775	23.224
ACSS2	acyl-CoA synthetase short-chain family member 2	NM_018677	--	-2.176
ACTG2	actin, gamma 2, smooth muscle, enteric	NM_001615	--	2.503
ACTR2	ARP2 actin-related protein 2 homolog (yeast)	NM_001005386	--	-3.839
ACTR3	ARP3 actin-related protein 3 homolog (yeast)	NM_005721	--	-2.355
ACTR5	ARP5 actin-related protein 5 homolog (yeast)	NM_024855	--	3.184
ACVR2B	activin A receptor, type IIB	NM_001106	--	2.47
ADAM9	ADAM metallopeptidase domain 9	NM_003816	--	-4.534
ADAM10	ADAM metallopeptidase domain 10	NM_001110	--	-2.306
ADAM12	ADAM metallopeptidase domain 12	NM_003474	--	-2.719
ADAM17	ADAM metallopeptidase domain 17	NM_003183	--	-3.156
ADAMTS1	ADAM metallopeptidase with thrombospondin type 1 motif, 1	NM_006988	--	5.302
ADAMTS3	ADAM metallopeptidase with thrombospondin type 1 motif, 3	NM_014243	--	-2.592
ADAMTS4	ADAM metallopeptidase with thrombospondin type 1 motif, 4	NM_005099	NM_005099	-3.934	-2.63
ADAMTS9	ADAM metallopeptidase with thrombospondin type 1 motif, 9	NM_182920	--	3.554
ADAMTSL4	ADAMTS-like 4	NM_019032	--	-2.746
ADAR	adenosine deaminase, RNA-specific	NM_001111	--	-4.689
ADARB1	adenosine deaminase, RNA-specific, B1	NM_015833	--	-4.431
ADCK3	aarF domain containing kinase 3	NM_020247	--	2.428
ADCY3	adenylate cyclase 3	NM_004036	--	-2.239
ADCY7	adenylate cyclase 7	NM_001114	--	-4.688
ADCY	--	--	--
ADD1	adducin 1 (alpha)	NM_176801	--	-2.498
ADD3	adducin 3 (gamma)	NM_016824	--	-10.194
Adducin	--	--	--
ADH7	alcohol dehydrogenase 7 (class IV), mu or sigma polypeptide	NM_000673	--	-4.165
ADIPOR2	adiponectin receptor 2	NM_024551	--	-4.314
ADNP2	ADNP homeobox 2	NM_014913	--	2.569
ADORA3	adenosine A3 receptor	NM_000677	--	-2.674
ADORA2B	adenosine A2b receptor	NM_000676	--	-3.996
ADPGK	ADP-dependent glucokinase	NM_031284	--	8.171
ADSL	adenylosuccinate lyase	--	--
AFAP1	actin filament associated protein 1	NM_021638	--	-6.26
AFF1	AF4/FMR2 family, member 1	NM_005935	--	-2.098
AFF4	AF4/FMR2 family, member 4	NM_014423	--	30.463
AFG3L1P	AFG3 ATPase family gene 3-like 1 (S. cerevisiae), pseudogene	NM_001132	--	2.095
AGFG1	ArfGAP with FG repeats 1	NM_004504	--	-2.935
AGL	amylo-alpha-1, 6-glucosidase, 4-alpha-glucanotransferase	NM_000028	--	-3.787
AGPAT1	1-acylglycerol-3-phosphate O-acyltransferase 1 (lysophosphatidic acid acyltransferase, alpha)	NM_006411	--	-2.513
AGPAT5	1-acylglycerol-3-phosphate O-acyltransferase 5 (lysophosphatidic acid acyltransferase, epsilon)	NM_018361	--	-2.487
AGPS	alkylglycerone phosphate synthase	NM_003659	--	2.849
AHCTF1	AT hook containing transcription factor 1	NM_015446	--	2.353
AHR	aryl hydrocarbon receptor	--	--
AHSA1	AHA1, activator of heat shock 90kDa protein ATPase homolog 1 (yeast)	NM_012111	--	2.868
AIF1 (includes EG:11629)	allograft inflammatory factor 1	NM_004847	NM_004847	-3.542	-2.412
AJUBA	ajuba LIM protein	NM_032876	--	-3.97
AKAP3	A kinase (PRKA) anchor protein 3	NM_006422	--	4.309
AKAP7	A kinase (PRKA) anchor protein 7	NM_004842	--	2.427
AKAP8	A kinase (PRKA) anchor protein 8	NM_005858	--	-5.253
AKAP13	A kinase (PRKA) anchor protein 13	NM_006738	--	-3.821
AKAP17A	A kinase (PRKA) anchor protein 17A	NM_005088	--	3.699
AKAP2/PALM2-AKAP2	A kinase (PRKA) anchor protein 2	NM_147150	--	2.954
AKIP1	A kinase (PRKA) interacting protein 1	NM_182901	--	20.169
AKR1B10	aldo-keto reductase family 1, member B10 (aldose reductase)	--	NM_020299		-2.226
Akt	--	--	--
AKT3 (includes EG:10000)	v-akt murine thymoma viral oncogene homolog 3 (protein kinase B, gamma)	NM_005465	--	-6.176
ALCAM	activated leukocyte cell adhesion molecule	NM_001627	--	-5.618
alcohol group acceptor phosphotransferase	--	--	--
ALDH1A1	aldehyde dehydrogenase 1 family, member A1	NM_000689	--	-10.371
ALDH1A3	aldehyde dehydrogenase 1 family, member A3	NM_000693	--	-4.936
ALDH3A2	aldehyde dehydrogenase 3 family, member A2	NM_000382	--	-4.128
ALDH8A1	aldehyde dehydrogenase 8 family, member A1	--	NM_022568		2.412
ALK	anaplastic lymphoma receptor tyrosine kinase	NM_004304	--	12.158
ALOX5AP	arachidonate 5-lipoxygenase-activating protein	NM_001629	NM_001629	-3.178	-2.372
Alp	--	--	--
Alpha catenin	--	--	--
ALPP/ALPPL2	alkaline phosphatase, placental	NM_001632	--	-5.164
ALX1	ALX homeobox 1	NM_006982	--	2.475
ALYREF	Aly/REF export factor	NM_005782	--	2.139
AMD1	adenosylmethionine decarboxylase 1	NM_001634	--	-3.533
AMFR	autocrine motility factor receptor	NM_001144	--	-3.226
AMHR2	anti-Mullerian hormone receptor, type II	NM_020547	--	9.587
AMOTL1	angiomotin like 1	NM_130847	--	3.935
ANK1	ankyrin 1, erythrocytic	NM_000037	--	-2.606
ANK3	ankyrin 3, node of Ranvier (ankyrin G)	NM_020987	--	2.482
ANKFY1	ankyrin repeat and FYVE domain containing 1	NM_016376	--	-5.033
ANKRA2	ankyrin repeat, family A (RFXANK-like), 2	NM_023039	--	3.027
ANKRD6	ankyrin repeat domain 6	NM_014942	--	6.214
ANKRD10	ankyrin repeat domain 10	NM_017664	--	2.53
ANKRD17	ankyrin repeat domain 17	NM_032217	--	-3.378
ANKRD42	ankyrin repeat domain 42	--	--
ANKRD49	ankyrin repeat domain 49	NM_017704	--	3.336
ANKS1A	ankyrin repeat and sterile alpha motif domain containing 1A	NM_015245	--	-2.587
ANLN	anillin, actin binding protein	NM_018685	--	2.439
ANO2	anoctamin 2	--	NM_020373		4.124
ANTXR1	anthrax toxin receptor 1	NM_032208	--	-6.408
ANTXR2	anthrax toxin receptor 2	NM_058172	--	-2.472
ANXA7	annexin A7	NM_004034	--	-2.866
AOAH	acyloxyacyl hydrolase (neutrophil)	NM_001637	--	-2.624
Ap1	--	--	--
AP-3	--	--	--
AP1B1	adaptor-related protein complex 1, beta 1 subunit	NM_001127	--	-2.836
AP3M1	adaptor-related protein complex 3, mu 1 subunit	NM_207012	--	-2.056
AP4B1	adaptor-related protein complex 4, beta 1 subunit	NM_006594	--	6.084
APBB3	amyloid beta (A4) precursor protein-binding, family B, member 3	NM_133175	--	4.271
API5	apoptosis inhibitor 5	NM_006595	--	-3.22
APITD1	apoptosis-inducing, TAF9-like domain 1	NM_199295	--	2.628
APLN	apelin	NM_017413	--	-5.053
APOBEC3B	apolipoprotein B mRNA editing enzyme, catalytic polypeptide-like 3B	NM_004900	--	2.308
APOM	apolipoprotein M	NM_019101	--	3.881
APP	amyloid beta (A4) precursor protein	NM_000484	--	-2.785
AQP3	aquaporin 3 (Gill blood group)	NM_004925	--	3.468
AQP8	aquaporin 8	NM_001169	--	2.39
AR	androgen receptor	--	--
ARAP1	ArfGAP with RhoGAP domain, ankyrin repeat and PH domain 1	NM_015242	--	-2.068
ARC	activity-regulated cytoskeleton-associated protein	NM_015193	--	2.429
ARCN1	archain 1	NM_001655	--	-2.635
AREG/AREGB	amphiregulin	--	NM_001657		-2.228
ARF3	ADP-ribosylation factor 3	NM_001659	--	-4.655
ARF4	ADP-ribosylation factor 4	NM_001660	--	-2.334
ARF6	ADP-ribosylation factor 6	NM_001663	--	-3.964
ARFGAP3	ADP-ribosylation factor GTPase activating protein 3	NM_014570	--	2.099
ARGLU1	arginine and glutamate rich 1	NM_018011	--	-2.697
ARHGAP5	Rho GTPase activating protein 5	NM_001030055	--	3.387
ARHGAP6	Rho GTPase activating protein 6	NM_001174	--	-2.708
ARHGAP12	Rho GTPase activating protein 12	NM_018287	--	2.308
ARHGAP18	Rho GTPase activating protein 18	NM_033515	--	-2.933
ARHGAP24	Rho GTPase activating protein 24	NM_031305	--	-4.103
ARHGAP30	Rho GTPase activating protein 30	NM_181720	NM_181720	-3.284	-2.617
ARHGAP35	Rho GTPase activating protein 35	NM_004491	--	4.429
ARHGEF5	Rho guanine nucleotide exchange factor (GEF) 5	--	NM_005435		3.409
ARHGEF6	Rac/Cdc42 guanine nucleotide exchange factor (GEF) 6	NM_004840	--	-9.288
ARHGEF7	Rho guanine nucleotide exchange factor (GEF) 7	NM_003899	--	-3.614
ARHGEF10	Rho guanine nucleotide exchange factor (GEF) 10	NM_014629	--	-4.034
ARHGEF17	Rho guanine nucleotide exchange factor (GEF) 17	NM_014786	--	-3.322
ARID5A	AT rich interactive domain 5A (MRF1-like)	NM_006673	--	4.629
ARIH1	ariadne homolog, ubiquitin-conjugating enzyme E2 binding protein, 1 (Drosophila)	NM_005744	--	2.774
ARIH2	ariadne homolog 2 (Drosophila)	NM_006321	--	-3.505
ARL1	ADP-ribosylation factor-like 1	NM_001177	--	-3.097
ARL3	ADP-ribosylation factor-like 3	--	--
ARL15	ADP-ribosylation factor-like 15	NM_019087	--	-2.402
ARL4A	ADP-ribosylation factor-like 4A	NM_005738	--	2.551
ARL5B	ADP-ribosylation factor-like 5B	NM_178815	--	5.982
ARL6IP5	ADP-ribosylation-like factor 6 interacting protein 5	NM_006407	--	-2.947
ARMC1	armadillo repeat containing 1	NM_018120	--	4.347
ARMC10	armadillo repeat containing 10	NM_031905	--	-2.52
ARMCX5	armadillo repeat containing, X-linked 5	NM_022838	--	-2.261
ARNT2	aryl-hydrocarbon receptor nuclear translocator 2	--	--
ARNT	aryl hydrocarbon receptor nuclear translocator	--	--
ARNTL	aryl hydrocarbon receptor nuclear translocator-like	NM_001178	--	4.208
ARRB1	arrestin, beta 1	--	NM_004041		2.867
ARRDC3	arrestin domain containing 3	NM_020801	--	3.243
ARSI	arylsulfatase family, member I	XM_291139	--	-5.723
ARSJ	arylsulfatase family, member J	NM_024590	--	-2.501
ART5 (includes EG:116969)	ADP-ribosyltransferase 5	NM_053017	--	-7.607
Aryl Sulfatase	--	--	--
ASAH1	N-acylsphingosine amidohydrolase (acid ceramidase) 1	NM_004315	--	-2.716
ASAP1	ArfGAP with SH3 domain, ankyrin repeat and PH domain 1	NM_018482	--	-3.087
ASAP3	ArfGAP with SH3 domain, ankyrin repeat and PH domain 3	NM_017707	--	-3.202
ASB7	ankyrin repeat and SOCS box containing 7	NM_024708	--	2.771
ASIP	agouti signaling protein	NM_001672	--	3.97
ASNS	asparagine synthetase (glutamine-hydrolyzing)	NM_001673	--	4.301
ASPH	aspartate beta-hydroxylase	NM_032468	--	-2.864
ASPM	asp (abnormal spindle) homolog, microcephaly associated (Drosophila)	--	NM_018136		2.449
ASRGL1	asparaginase like 1	NM_025080	--	-2.38
ATAD2	ATPase family, AAA domain containing 2	NM_014109	--	-2.969
ATCAY	ataxia, cerebellar, Cayman type	NM_033064	--	7.059
ATE1 (includes EG:100037311)	arginyltransferase 1	NM_001001976	--	2.803
ATF2	activating transcription factor 2	NM_001880	--	2.547
ATF3	activating transcription factor 3	NM_004024	NM_004024	9.37	-2.64
ATF4	activating transcription factor 4 (tax-responsive enhancer element B67)	--	--
ATF6	activating transcription factor 6	NM_007348	--	2.923
Atf	--	--	--
ATF1 (includes EG:100040260)	activating transcription factor 1	--	--
ATG10 (includes EG:641330)	ATG10 autophagy related 10 homolog (S. cerevisiae)	NM_031482	--	8.559
ATG13 (includes EG:362164)	ATG13 autophagy related 13 homolog (S. cerevisiae)	NM_014741	--	2.199
ATL2	atlastin GTPase 2	NM_022374	--	6.016
ATP10D	ATPase, class V, type 10D	NM_020453	--	-2.182
ATP11A	ATPase, class VI, type 11A	NM_015205	--	-5.815
ATP11B	ATPase, class VI, type 11B	XM_087254	--	-4.967
ATP2B1	ATPase, Ca++ transporting, plasma membrane 1	NM_001001323	--	-5.971
ATP2B4	ATPase, Ca++ transporting, plasma membrane 4	NM_001684	--	-10.979
ATP6AP2	ATPase, H+ transporting, lysosomal accessory protein 2	NM_005765	--	-2.562
ATP6V1B1	ATPase, H+ transporting, lysosomal 56/58kDa, V1 subunit B1	NM_001692	--	3.384
ATP6V1C1	ATPase, H+ transporting, lysosomal 42kDa, V1 subunit C1	NM_001007254	--	-3.278
ATP6V1C2	ATPase, H+ transporting, lysosomal 42kDa, V1 subunit C2	NM_144583	--	2.234
ATP6V1G2	ATPase, H+ transporting, lysosomal 13kDa, V1 subunit G2	NM_130463	--	2.305
ATP6V1G3	ATPase, H+ transporting, lysosomal 13kDa, V1 subunit G3	NM_133262	--	2.093
ATP6V1H	ATPase, H+ transporting, lysosomal 50/57kDa, V1 subunit H	NM_015941	NM_015941	-2.118	2.346
ATP8B2	ATPase, class I, type 8B, member 2	NM_001005855	--	2.661
ATP8B4	ATPase, class I, type 8B, member 4	XM_370863	--	-3.953
ATRIP	ATR interacting protein	NM_130384	--	3.019
ATXN1	ataxin 1	NM_000332	--	-2.855
ATXN10	ataxin 10	NM_013236	--	-2.116
AUH	AU RNA binding protein/enoyl-CoA hydratase	NM_001698	--	2.92
AURKB	aurora kinase B	NM_004217	--	2.082
AXL	AXL receptor tyrosine kinase	NM_001699	--	-3.286
AZI2	5-azacytidine induced 2	NM_022461	--	-2.957
AZIN1	antizyme inhibitor 1	NM_015878	--	2.625
B3GALNT1	beta-1,3-N-acetylgalactosaminyltransferase 1 (globoside blood group)	NM_003781	--	-3.206
B3GALT4	UDP-Gal:betaGlcNAc beta 1,3-galactosyltransferase, polypeptide 4	NM_003782	--	-2.148
B3GNT1	UDP-GlcNAc:betaGal beta-1,3-N-acetylglucosaminyltransferase 1	NM_006876	--	-3.077
B4GALT1	UDP-Gal:betaGlcNAc beta 1,4- galactosyltransferase, polypeptide 1	NM_001497	--	-2.673
B4GALT4	UDP-Gal:betaGlcNAc beta 1,4- galactosyltransferase, polypeptide 4	NM_003778	--	2.217
BACE2	beta-site APP-cleaving enzyme 2	NM_012105	--	-2.505
BACH1	BTB and CNC homology 1, basic leucine zipper transcription factor 1	NM_001186	--	2.812
BAG3	BCL2-associated athanogene 3	NM_004281	--	7.163
BAG4	BCL2-associated athanogene 4	NM_004874	--	6.171
BAI1	brain-specific angiogenesis inhibitor 1	NM_001702	--	10.95
BAIAP2	BAI1-associated protein 2	NM_017451	--	2.622
BAMBI	BMP and activin membrane-bound inhibitor homolog (Xenopus laevis)	NM_012342	--	6.342
BANP	BTG3 associated nuclear protein	NM_017869	--	4.508
BARX2	BARX homeobox 2	--	--
BASP1	brain abundant, membrane attached signal protein 1	NM_006317	--	-2.902
BATF	basic leucine zipper transcription factor, ATF-like	NM_006399	--	3.647
BAZ1B	bromodomain adjacent to zinc finger domain, 1B	NM_023005	--	-2.685
BAZ2B	bromodomain adjacent to zinc finger domain, 2B	NM_013450	--	19.371
BCAS3	breast carcinoma amplified sequence 3	NM_017679	--	-3.449
BCAT1	branched chain amino-acid transaminase 1, cytosolic	NM_005504	--	-2.016
BCL3	B-cell CLL/lymphoma 3	--	--
BCL6	B-cell CLL/lymphoma 6	--	--
BCL11A	B-cell CLL/lymphoma 11A (zinc finger protein)	--	--
BCLAF1	BCL2-associated transcription factor 1	--	--
BCOR	BCL6 corepressor	NM_020926	--	6.53
BCR	--	--	--
BCS1L	BCS1-like (S. cerevisiae)	NM_004328	--	3.08
BET1 (includes EG:10282)	blocked early in transport 1 homolog (S. cerevisiae)	--	--
Beta Arrestin	--	--	--
beta-estradiol	--	--	--
BFSP1	beaded filament structural protein 1, filensin	NM_001195	--	9.549
BHLHE41	basic helix-loop-helix family, member e41	--	--
BID	BH3 interacting domain death agonist	NM_001196	--	9.486
BIRC8	baculoviral IAP repeat containing 8	NM_033341	--	2.698
BLCAP	bladder cancer associated protein	NM_006698	--	-2.878
BLID	BH3-like motif containing, cell death inducer	NM_001001786	--	-2.916
BLNK	B-cell linker	--	NM_013314		2.659
BMP4	bone morphogenetic protein 4	NM_001202	--	6.683
BMPR2	bone morphogenetic protein receptor, type II (serine/threonine kinase)	NM_001204	--	-6.386
BNIP3L	BCL2/adenovirus E1B 19kDa interacting protein 3-like	NM_004331	--	-2.219
BNIPL	BCL2/adenovirus E1B 19kD interacting protein like	NM_138278	--	7.057
BRCA1	breast cancer 1, early onset	--	--
BRD2	bromodomain containing 2	NM_005104	--	3.134
BRF2	BRF2, subunit of RNA polymerase III transcription initiation factor, BRF1-like	NM_018310	--	3.233
BRI3BP	BRI3 binding protein	NM_080626	--	2.754
BRIX1	BRX1, biogenesis of ribosomes, homolog (S. cerevisiae)	NM_018321	--	2.746
BRK1	BRICK1, SCAR/WAVE actin-nucleating complex subunit	NM_018462	--	-2.324
C3	complement component 3	NM_000064	--	-3.44
C10orf2	chromosome 10 open reading frame 2	NM_021830	--	3.287
C10orf82	chromosome 10 open reading frame 82	--	NM_144661		5.762
C11orf49	chromosome 11 open reading frame 49	--	NM_001003676		2.164
C12orf45	chromosome 12 open reading frame 45	NM_152318	--	2.601
C14orf159	chromosome 14 open reading frame 159	NM_024952	--	4.707
C19orf25	chromosome 19 open reading frame 25	--	--
C19orf40	chromosome 19 open reading frame 40	NM_152266	--	3.958
C1D/C1DP3	C1D nuclear receptor corepressor	NM_006333	--	-2.626
C1orf51	chromosome 1 open reading frame 51	NM_144697	--	3.017
C1orf63	chromosome 1 open reading frame 63	NM_020317	--	2.322
C1orf86	chromosome 1 open reading frame 86	NM_182533	NM_182533	9.787	3.905
C1QA	complement component 1, q subcomponent, A chain	NM_015991	NM_015991	-6.068	-2.45
C1QTNF1	C1q and tumor necrosis factor related protein 1	NM_198594	--	-2.395
C20orf7	chromosome 20 open reading frame 7	NM_199052	--	2.881
C21orf7	chromosome 21 open reading frame 7	NM_020152	--	5.043
C21orf59	chromosome 21 open reading frame 59	NM_021254	--	4.668
C4orf49	chromosome 4 open reading frame 49	NM_032623	--	4.071
C6orf48	chromosome 6 open reading frame 48	NM_016947	--	2.679
C9orf5	chromosome 9 open reading frame 5	NM_032012	--	-4.723
C9orf25	chromosome 9 open reading frame 25	NM_147202	--	-2.093
C9orf80	chromosome 9 open reading frame 80	NM_021218	--	2.761
C9orf114	chromosome 9 open reading frame 114	NM_016390	--	2.226
CA11	carbonic anhydrase XI	NM_001217	--	-2.1
CA12	carbonic anhydrase XII	NM_001218	--	-3.063
Ca2+	--	--	--
CABLES2	Cdk5 and Abl enzyme substrate 2	NM_031215	--	-4.989
CABP5	calcium binding protein 5	NM_019855	--	7.774
CACNB3	calcium channel, voltage-dependent, beta 3 subunit	NM_000725	--	5.325
CACNG1	calcium channel, voltage-dependent, gamma subunit 1	NM_000727	--	2.428
CACNG7	calcium channel, voltage-dependent, gamma subunit 7	NM_031896	--	5.522
Cadherin	--	--	--
CADPS2	Ca++-dependent secretion activator 2	NM_017954	--	-2.304
CAK	--	--	--
CALCRL	calcitonin receptor-like	--	--
CALD1	caldesmon 1	NM_033138	--	-8.055
Calmodulin	--	--	--
calpain	--	--	--
CALR	calreticulin	--	--
CALU	calumenin	NM_001219	--	-2.829
CaMK I	--	--	--
CAMK2A	calcium/calmodulin-dependent protein kinase II alpha	NM_015981	--	-2.64
CAMK2D	calcium/calmodulin-dependent protein kinase II delta	NM_172115	--	2.483
CAMK2G	calcium/calmodulin-dependent protein kinase II gamma	NM_172171	--	-2.999
CAMKK2	calcium/calmodulin-dependent protein kinase kinase 2, beta	NM_006549	--	-3.399
CAMP	cathelicidin antimicrobial peptide	--	NM_004345		2.359
CANT1	calcium activated nucleotidase 1	NM_138793	--	-2.801
CANX	calnexin	NM_001746	--	-2.556
CAPN3	calpain 3, (p94)	NM_000070	--	12.391
CAPRIN1	cell cycle associated protein 1	NM_005898	--	-3.673
CAPRIN2	caprin family member 2	NM_032156	--	4.056
CAPS	calcyphosine	NM_004058	--	2.27
CAPZA2	capping protein (actin filament) muscle Z-line, alpha 2	NM_006136	--	-2.171
CARS2	cysteinyl-tRNA synthetase 2, mitochondrial (putative)	NM_024537	--	2.664
CASD1	CAS1 domain containing 1	NM_022900	--	3.383
CASP1	caspase 1, apoptosis-related cysteine peptidase (interleukin 1, beta, convertase)	NM_001223	--	-2.195
CASP8AP2	caspase 8 associated protein 2	NM_012115	--	3.294
caspase	--	--	--
CAT	catalase	NM_001752	--	-2.528
catalase	--	--	--
CATSPER2	cation channel, sperm associated 2	NM_054020	--	2.138
Caveolin	--	--	--
CBFA2T3	core-binding factor, runt domain, alpha subunit 2; translocated to, 3	NM_005187	--	2.189
CBFB	core-binding factor, beta subunit	NM_001755	--	-2.472
CBL	Cas-Br-M (murine) ecotropic retroviral transforming sequence	--	--
CBLL1	Cas-Br-M (murine) ecotropic retroviral transforming sequence-like 1	NM_024814	--	3.65
Cbp/p300-Maf-Nfe2l2	--	--	--
CBX5	chromobox homolog 5	NM_012117	--	3.072
CBX6	chromobox homolog 6	NM_014292	--	-2.48
CCDC71	coiled-coil domain containing 71	NM_022903	--	-7.814
CCDC76	coiled-coil domain containing 76	NM_019083	--	2.448
CCDC101	coiled-coil domain containing 101	NM_138414	--	3.03
CCDC130	coiled-coil domain containing 130	NM_030818	--	2.161
CCDC134	coiled-coil domain containing 134	--	NM_024821		2.5
CCL2	chemokine (C-C motif) ligand 2	NM_002982	--	-4.213
CCL5	chemokine (C-C motif) ligand 5	NM_002985	--	-2.646
CCL15	chemokine (C-C motif) ligand 15	NM_032965	--	-3.833
CCL18	chemokine (C-C motif) ligand 18 (pulmonary and activation-regulated)	NM_002988	NM_002988	-102.703	-3.057
CCL20	chemokine (C-C motif) ligand 20	NM_004591	NM_004591	-37.13	-3.08
CCL3L1/CCL3L3	chemokine (C-C motif) ligand 3-like 1	NM_001001437	--	-4.645
CCNB1IP1	cyclin B1 interacting protein 1, E3 ubiquitin protein ligase	NM_021178	--	8.046
CCND1	cyclin D1	NM_053056	--	-4.175
CCND2	cyclin D2	NM_001759	--	-2.318
CCNE2	cyclin E2	NM_057749	--	2.375
CCNG2	cyclin G2	NM_004354	--	2.737
CCNO	cyclin O	NM_021147	--	4.362
CCNT2	cyclin T2	NM_058241	--	6.157
CCP110	centriolar coiled coil protein 110kDa	--	--
CCR7	chemokine (C-C motif) receptor 7	NM_001838	--	-7.29
CCRL1	chemokine (C-C motif) receptor-like 1	NM_178445	NM_178445	-3.675	-2.185
CCRN4L	CCR4 carbon catabolite repression 4-like (S. cerevisiae)	NM_012118	--	2.935
CD3	--	--	--
CD14	CD14 molecule	NM_000591	--	-4.094
CD53	CD53 molecule	NM_000560	--	-3.682
CD55	CD55 molecule, decay accelerating factor for complement (Cromer blood group)	NM_000574	--	-3.885
CD68	CD68 molecule	NM_001251	--	-4.277
CD70	CD70 molecule	NM_001252	--	2.423
CD97	CD97 molecule	NM_078481	--	-2.194
CD248	CD248 molecule, endosialin	NM_020404	--	-4.747
CD2AP	CD2-associated protein	NM_012120	--	-2.7
CD80/CD86	--	--	--
CDC16	cell division cycle 16 homolog (S. cerevisiae)	--	--
CDC42	cell division cycle 42 (GTP binding protein, 25kDa)	--	NM_044472		-2.58
CDC25A	cell division cycle 25 homolog A (S. pombe)	NM_001789	--	2.677
CDC42BPB	CDC42 binding protein kinase beta (DMPK-like)	NM_006035	--	-2.885
CDC42SE2	CDC42 small effector 2	NM_020240	--	2.801
CDCA4	cell division cycle associated 4	NM_017955	--	-2.432
CDCP1	CUB domain containing protein 1	NM_022842	--	-3.429
CDH2	cadherin 2, type 1, N-cadherin (neuronal)	NM_001792	--	-2.712
CDH13	cadherin 13, H-cadherin (heart)	NM_001257	--	-2.57
CDK6	cyclin-dependent kinase 6	NM_001259	--	-4.298
CDK7	cyclin-dependent kinase 7	NM_001799	--	2.076
CDK13	cyclin-dependent kinase 13	NM_003718	--	-2.233
CDK14	cyclin-dependent kinase 14	NM_012395	--	-2.381
CDK16	cyclin-dependent kinase 16	NM_033018	--	-2.364
CDK20	cyclin-dependent kinase 20	NM_012119	--	4.406
CDK4/6	--	--	--
CDK4/6-Cyclin D1	--	--	--
CDKN3	cyclin-dependent kinase inhibitor 3	NM_005192	--	5.019
CDKN1A	cyclin-dependent kinase inhibitor 1A (p21, Cip1)	NM_000389	--	-6.332
CDKN2A	cyclin-dependent kinase inhibitor 2A (melanoma, p16, inhibits CDK4)	--	--
CDKN2AIP	CDKN2A interacting protein	NM_017632	--	4.608
CDKN2C	cyclin-dependent kinase inhibitor 2C (p18, inhibits CDK4)	--	--
CDKN2D	cyclin-dependent kinase inhibitor 2D (p19, inhibits CDK4)	NM_001800	--	-2.228
CDO1	cysteine dioxygenase, type I	NM_001801	--	5.613
CDON	Cdon homolog (mouse)	--	NM_016952		3.363
CDX1	caudal type homeobox 1	NM_001804	--	4.436
CDYL	chromodomain protein, Y-like	NM_170752	--	3.184
CEBPA	CCAAT/enhancer binding protein (C/EBP), alpha	--	--
CEBPB (includes EG:1051)	CCAAT/enhancer binding protein (C/EBP), beta	--	NM_005194		-2.216
CEBPD	CCAAT/enhancer binding protein (C/EBP), delta	--	--
CEBPE	CCAAT/enhancer binding protein (C/EBP), epsilon	--	--
CELF1	CUGBP, Elav-like family member 1	NM_198700	--	5.586
CELSR3	cadherin, EGF LAG seven-pass G-type receptor 3 (flamingo homolog, Drosophila)	--	--
CENPH	centromere protein H	NM_022909	--	2.875
CENPJ	centromere protein J	NM_001034171	--	5.842
CENPM	centromere protein M	NM_024053	--	2.066
CEP68	centrosomal protein 68kDa	NM_015147	--	2.972
CEP97	centrosomal protein 97kDa	--	NM_024548		3.908
CEP120	centrosomal protein 120kDa	NM_153223	--	9.915
ceramidase	--	--	--
CERK	ceramide kinase	NM_022766	--	-6.749
CERS2	ceramide synthase 2	--	--
CERS4	ceramide synthase 4	NM_024552	NM_024552	-5.438	3.249
CES2	carboxylesterase 2	NM_003869	--	2.579
CFC1/CFC1B	cripto, FRL-1, cryptic family 1	--	NM_032545		-2.343
CFH	complement factor H	NM_000186	--	-5.032
CFHR1	complement factor H-related 1	NM_002113	--	-6.756
CFLAR	CASP8 and FADD-like apoptosis regulator	NM_003879	--	14.337
CFTR	cystic fibrosis transmembrane conductance regulator (ATP-binding cassette sub-family C, member 7)	--	--
CGA	glycoprotein hormones, alpha polypeptide	NM_000735	--	4.772
CGRRF1	cell growth regulator with ring finger domain 1	NM_006568	--	5.1
CHD1	chromodomain helicase DNA binding protein 1	NM_001270	--	2.884
CHD4	chromodomain helicase DNA binding protein 4	NM_001273	--	-3.723
CHEK1	checkpoint kinase 1	NM_001274	--	6.442
CHEK2	checkpoint kinase 2	NM_007194	--	2.888
chemokine	--	--	--
CHL1	cell adhesion molecule with homology to L1CAM (close homolog of L1)	--	NM_006614		2.204
CHM	choroideremia (Rab escort protein 1)	NM_000390	--	3.173
CHMP1A	charged multivesicular body protein 1A	--	NM_002768		2.998
CHN1	chimerin (chimaerin) 1	NM_001822	--	-2.791
cholesterol	--	--	--
CHORDC1	cysteine and histidine-rich domain (CHORD) containing 1	NM_012124	--	5.359
CHP	calcium binding protein P22	NM_007236	--	-2.701
CHPF2	chondroitin polymerizing factor 2	XM_376724	--	-2.563
CHRAC1	chromatin accessibility complex 1	NM_017444	--	3.708
CHRD	chordin	NM_177978	--	-2.443
CHRNA5	cholinergic receptor, nicotinic, alpha 5	NM_000745	--	2.99
CHRNB1	cholinergic receptor, nicotinic, beta 1 (muscle)	NM_000747	--	2.13
CHST7	carbohydrate (N-acetylglucosamine 6-O) sulfotransferase 7	NM_019886	--	-2.589
CHST10	carbohydrate sulfotransferase 10	NM_004854	--	2.827
CHST11	carbohydrate (chondroitin 4) sulfotransferase 11	NM_018413	--	2.307
CHST14	carbohydrate (N-acetylgalactosamine 4-0) sulfotransferase 14	NM_130468	--	-2.252
CHST15	carbohydrate (N-acetylgalactosamine 4-sulfate 6-O) sulfotransferase 15	NM_015892	--	-5.061
CHSY1	chondroitin sulfate synthase 1	NM_014918	--	-2.982
CHSY3	chondroitin sulfate synthase 3	NM_175856	--	-4.539
Chuk-Ikbkb-Ikbkg	--	--	--
CITED4	Cbp/p300-interacting transactivator, with Glu/Asp-rich carboxy-terminal domain, 4	NM_133467	--	-6.693
Ck2	--	--	--
CKAP5	cytoskeleton associated protein 5	NM_014756	--	-2.449
CKS2	CDC28 protein kinase regulatory subunit 2	NM_001827	--	2.941
CKS1B	CDC28 protein kinase regulatory subunit 1B	NM_001826	--	3.222
CLCN3	chloride channel 3	NM_001829	--	3.28
CLCN6	chloride channel 6	NM_001286	--	4.416
CLDN11	claudin 11	NM_005602	--	-3.54
CLDN12	claudin 12	NM_012129	--	-4.203
CLEC16A	C-type lectin domain family 16, member A	NM_015226	--	-4.402
CLEC18B (includes others)	C-type lectin domain family 18, member C	NM_173619	--	3.858
CLEC1A	C-type lectin domain family 1, member A	NM_016511	--	-2.068
CLEC7A	C-type lectin domain family 7, member A	NM_022570	--	-3.093
CLIC4	chloride intracellular channel 4	NM_013943	--	-2.416
CLINT1	clathrin interactor 1	NM_014666	--	-2.31
CLIP3	CAP-GLY domain containing linker protein 3	NM_015526	--	-3.45
CLK1	CDC-like kinase 1	NM_004071	--	5.172
CLK2	CDC-like kinase 2	NM_001291	--	2.664
CLOCK	clock homolog (mouse)	--	--
CLSTN1	calsyntenin 1	NM_001009566	--	-3.267
CLTC	clathrin, heavy chain (Hc)	NM_004859	--	-8.125
CMIP	c-Maf inducing protein	NM_198390	--	-3.548
CMPK1	cytidine monophosphate (UMP-CMP) kinase 1, cytosolic	NM_016308	--	-2.402
CMTM8	CKLF-like MARVEL transmembrane domain containing 8	NM_178868	--	-3.53
CNR1	cannabinoid receptor 1 (brain)	NM_016083	--	3.911
CNST	consortin, connexin sorting protein	NM_152609	--	5.594
CNTN6	contactin 6	--	--
COL11A1	collagen, type XI, alpha 1	NM_080629	--	-4.016
COL12A1	collagen, type XII, alpha 1	NM_004370	--	-5.014
COL14A1	collagen, type XIV, alpha 1	XM_044622	--	-2.997
COL15A1	collagen, type XV, alpha 1	NM_001855	--	-2.096
COL1A1	collagen, type I, alpha 1	NM_000088	--	-3.807
COL1A2	collagen, type I, alpha 2	NM_000089	--	-4.22
COL3A1	collagen, type III, alpha 1	NM_000090	--	-3.92
COL4A5	collagen, type IV, alpha 5	--	NM_000495		4.358
COL6A1	collagen, type VI, alpha 1	NM_001848	--	-3.836
COL6A2	collagen, type VI, alpha 2	--	NM_058175		2.801
COL6A3	collagen, type VI, alpha 3	NM_004369	--	-4.554
COLEC12	collectin sub-family member 12	NM_030781	--	-2.511
collagen	--	--	--
Collagen type I	--	--	--
Collagen type IV	--	--	--
Collagen(s)	--	--	--
COP I	--	--	--
COPB2	coatomer protein complex, subunit beta 2 (beta prime)	NM_004766	--	-2.649
COPG2	coatomer protein complex, subunit gamma 2	NM_012133	--	-2.612
COQ10B	coenzyme Q10 homolog B (S. cerevisiae)	NM_025147	--	-2.234
COX11	COX11 cytochrome c oxidase assembly homolog (yeast)	NM_004375	--	2.542
COX8C	cytochrome c oxidase subunit VIIIC	NM_182971	--	8.743
CP	ceruloplasmin (ferroxidase)	NM_000096	--	-4.868
CPA3	carboxypeptidase A3 (mast cell)	--	--
CPEB4	cytoplasmic polyadenylation element binding protein 4	NM_030627	--	2.801
CRABP2	cellular retinoic acid binding protein 2	NM_001878	--	-5.24
CREB1	cAMP responsive element binding protein 1	--	--
CREB5	cAMP responsive element binding protein 5	NM_182898	--	-2.591
Creb	--	--	--
CREB3L1	cAMP responsive element binding protein 3-like 1	NM_052854	--	2.92
CREB3L2	cAMP responsive element binding protein 3-like 2	NM_194071	--	-8.273
CREB3L4	cAMP responsive element binding protein 3-like 4	NM_130898	--	7.409
CREBBP	CREB binding protein	--	--
CREBL2	cAMP responsive element binding protein-like 2	NM_001310	--	-4.796
CREG1	cellular repressor of E1A-stimulated genes 1	NM_003851	--	-2.077
CREM	cAMP responsive element modulator	NM_001881	--	15.075
CRK	v-crk sarcoma virus CT10 oncogene homolog (avian)	NM_016823	--	-2.907
CRK/CRKL	--	--	--
CROT	carnitine O-octanoyltransferase	NM_021151	--	-2.281
CRTAC1	cartilage acidic protein 1	NM_018058	--	2.11
CRYAB	crystallin, alpha B	NM_001885	--	44.058
CRYBA4	crystallin, beta A4	NM_001886	--	18.703
CSGALNACT2	chondroitin sulfate N-acetylgalactosaminyltransferase 2	NM_018590	--	-4.601
CSNK1E	casein kinase 1, epsilon	NM_152221	--	-3.275
CSNK1G1	casein kinase 1, gamma 1	NM_022048	--	2.62
CSRP2	cysteine and glycine-rich protein 2	NM_001321	--	2.833
CSTF2T	cleavage stimulation factor, 3' pre-RNA, subunit 2, 64kDa, tau variant	NM_015235	--	-2.41
CTBP2	C-terminal binding protein 2	NM_001329	--	-2.695
CTDSP2	CTD (carboxy-terminal domain, RNA polymerase II, polypeptide A) small phosphatase 2	NM_005730	--	-4.501
CTDSPL	CTD (carboxy-terminal domain, RNA polymerase II, polypeptide A) small phosphatase-like	NM_005808	--	-3.907
CTH	cystathionase (cystathionine gamma-lyase)	NM_001902	--	5.014
CTNNA1	catenin (cadherin-associated protein), alpha 1, 102kDa	NM_001903	--	-2.778
CTNNAL1	catenin (cadherin-associated protein), alpha-like 1	NM_003798	--	-2.101
CTNNB1	catenin (cadherin-associated protein), beta 1, 88kDa	--	--
CTNND1	catenin (cadherin-associated protein), delta 1	NM_001331	--	-8.918
CTNNβ-LEF1	--	--	--
CTPS	CTP synthase	NM_001905	--	-2.422
CTSB	cathepsin B	NM_147780	--	-4.049
CTSC	cathepsin C	NM_001814	--	-3.157
CTSS	cathepsin S	NM_004079	--	-3.497
CTTN	cortactin	NM_005231	--	-2.262
CUL1	cullin 1	--	--
CUX1	cut-like homeobox 1	--	--
CXCL1	chemokine (C-X-C motif) ligand 1 (melanoma growth stimulating activity, alpha)	NM_001511	--	-2.19
CXCL3	chemokine (C-X-C motif) ligand 3	NM_002090	NM_002090	-5.843	-2.206
CXCL6	chemokine (C-X-C motif) ligand 6 (granulocyte chemotactic protein 2)	NM_002993	--	-2.918
CXCL10	chemokine (C-X-C motif) ligand 10	--	NM_001565		9.454
CXCL12 (includes EG:20315)	chemokine (C-X-C motif) ligand 12	NM_199168	--	-5.494
CXCR4	chemokine (C-X-C motif) receptor 4	NM_003467	--	-3.112
CXCR5	chemokine (C-X-C motif) receptor 5	--	NM_032966		3.583
CXXC5	CXXC finger protein 5	NM_016463	--	-2.265
CYBB	cytochrome b-245, beta polypeptide	NM_000397	--	-2.086
CYBRD1	cytochrome b reductase 1	NM_024843	--	-9.499
Cyclin A	--	--	--
Cyclin D	--	--	--
Cyclin D1/cdk4	--	--	--
Cyclin E	--	--	--
cyclooxygenase	--	--	--
CYFIP1	cytoplasmic FMR1 interacting protein 1	NM_014608	--	-2.598
CYP17	--	--	--
CYP19	--	--	--
CYP	--	--	--
CYP1A1	cytochrome P450, family 1, subfamily A, polypeptide 1	NM_000499	--	6.938
CYP1B1	cytochrome P450, family 1, subfamily B, polypeptide 1	NM_000104	--	10.148
CYP20A1	cytochrome P450, family 20, subfamily A, polypeptide 1	NM_177538	--	2.523
CYP24A1	cytochrome P450, family 24, subfamily A, polypeptide 1	NM_000782	NM_000782	-4.519	-3.117
CYP26A1	cytochrome P450, family 26, subfamily A, polypeptide 1	--	--
CYP26B1	cytochrome P450, family 26, subfamily B, polypeptide 1	NM_019885	--	-12.964
CYP2R1	cytochrome P450, family 2, subfamily R, polypeptide 1	NM_024514	--	2.695
CYP39A1	cytochrome P450, family 39, subfamily A, polypeptide 1	NM_016593	NM_016593	5.488	3.62
CYP4F12	cytochrome P450, family 4, subfamily F, polypeptide 12	NM_023944	--	8.614
CYTIP	cytohesin 1 interacting protein	NM_004288	--	-3.014
Cytoplasmic Dynein	--	--	--
DACH1	dachshund homolog 1 (Drosophila)	NM_080759	--	-20.638
DACT3	dapper, antagonist of beta-catenin, homolog 3 (Xenopus laevis)	NM_145056	--	-2.076
DAD1 (includes EG:13135)	defender against cell death 1	--	--
DAZAP2	DAZ associated protein 2	NM_014764	--	-2.689
DCAF4	DDB1 and CUL4 associated factor 4	NM_181340	--	7.892
DCAF6	DDB1 and CUL4 associated factor 6	NM_018442	--	-2.625
DCAF8	DDB1 and CUL4 associated factor 8	NM_015726	--	-7.63
DCAF13	DDB1 and CUL4 associated factor 13	NM_015420	--	2.011
DCAF17	DDB1 and CUL4 associated factor 17	NM_025000	--	10.379
DCBLD2	discoidin, CUB and LCCL domain containing 2	NM_080927	--	-2.342
DCN	decorin	NM_001920	--	-3.034
DCTN1	dynactin 1	NM_004082	--	-2.843
DDAH2	dimethylarginine dimethylaminohydrolase 2	NM_013974	--	2.836
DDB1	damage-specific DNA binding protein 1, 127kDa	NM_001923	--	-2.233
DDIT3	DNA-damage-inducible transcript 3	NM_004083	--	11.264
DDIT4	DNA-damage-inducible transcript 4	NM_019058	--	5.02
DDIT4L	DNA-damage-inducible transcript 4-like	NM_145244	--	-2.101
DDX5	DEAD (Asp-Glu-Ala-Asp) box polypeptide 5	NM_004396	--	-3.063
DDX17	DEAD (Asp-Glu-Ala-Asp) box polypeptide 17	NM_006386	--	-4.059
DDX28	DEAD (Asp-Glu-Ala-Asp) box polypeptide 28	--	NM_018380		2.371
DDX39A	DEAD (Asp-Glu-Ala-Asp) box polypeptide 39A	NM_138998	--	3.522
DENND2D	DENN/MADD domain containing 2D	NM_024901	--	-3.138
DENND5A	DENN/MADD domain containing 5A	NM_015213	--	-4.712
DEPTOR	DEP domain containing MTOR-interacting protein	NM_022783	--	10.86
DERL1	Der1-like domain family, member 1	NM_024295	--	-2.508
DGCR2	DiGeorge syndrome critical region gene 2	NM_005137	--	-3.02
DGCR6	DiGeorge syndrome critical region gene 6	NM_005675	--	3.792
DGKA	diacylglycerol kinase, alpha 80kDa	NM_201444	--	-2.55
DGUOK	deoxyguanosine kinase	NM_080916	--	2.36
DHRS3	dehydrogenase/reductase (SDR family) member 3	NM_004753	--	-2.245
DHTKD1	dehydrogenase E1 and transketolase domain containing 1	NM_018706	--	5.116
DHX9	DEAH (Asp-Glu-Ala-His) box polypeptide 9	NM_001357	--	-2.483
DHX40	DEAH (Asp-Glu-Ala-His) box polypeptide 40	NM_024612	--	-2.634
DIAPH1	diaphanous homolog 1 (Drosophila)	NM_005219	--	-2.528
DIAPH2	diaphanous homolog 2 (Drosophila)	NM_006729	--	-3.82
DIDO1	death inducer-obliterator 1	NM_022105	--	-5.632
DIMT1	DIM1 dimethyladenosine transferase 1 homolog (S. cerevisiae)	NM_014473	--	2.077
DLC1	deleted in liver cancer 1	NM_182643	--	-2.448
DLD	dihydrolipoamide dehydrogenase	NM_000108	--	-2.203
DLG1	discs, large homolog 1 (Drosophila)	NM_004087	--	4.785
DLG4	discs, large homolog 4 (Drosophila)	--	--
DLG5	discs, large homolog 5 (Drosophila)	NM_004747	--	-3.066
DLL1	delta-like 1 (Drosophila)	NM_005618	--	14.76
DLL3	delta-like 3 (Drosophila)	NM_016941	--	2.901
DLX5	distal-less homeobox 5	NM_005221	--	5.359
DMGDH	dimethylglycine dehydrogenase	NM_013391	--	2.033
DMTF1	cyclin D binding myb-like transcription factor 1	NM_021145	--	3.091
DMXL1	Dmx-like 1	NM_005509	--	-2.848
DNA-directed RNA polymerase	--	--	--
DNAJA1	DnaJ (Hsp40) homolog, subfamily A, member 1	NM_001539	--	4.547
DNAJA2	DnaJ (Hsp40) homolog, subfamily A, member 2	--	--
DNAJA4	DnaJ (Hsp40) homolog, subfamily A, member 4	NM_018602	--	13.187
DNAJB1	DnaJ (Hsp40) homolog, subfamily B, member 1	NM_006145	--	23.757
DNAJB2	DnaJ (Hsp40) homolog, subfamily B, member 2	NM_006736	--	2.662
DNAJB4	DnaJ (Hsp40) homolog, subfamily B, member 4	NM_007034	--	15.927
DNAJB13	DnaJ (Hsp40) homolog, subfamily B, member 13	NM_153614	--	17.301
DNAJC1	DnaJ (Hsp40) homolog, subfamily C, member 1	NM_022365	--	-2.134
DNAJC10	DnaJ (Hsp40) homolog, subfamily C, member 10	NM_018981	--	-5.593
DNAJC11	DnaJ (Hsp40) homolog, subfamily C, member 11	--	NM_018198		3.732
DNAJC21	DnaJ (Hsp40) homolog, subfamily C, member 21	--	NM_194283		2.384
DNAJC27	DnaJ (Hsp40) homolog, subfamily C, member 27	NM_016544	--	3.391
DNER	delta/notch-like EGF repeat containing	NM_139072	--	-3.503
DOCK2	dedicator of cytokinesis 2	NM_004946	--	-3.269
DOCK6	dedicator of cytokinesis 6	NM_020812	--	2.549
DOCK7	dedicator of cytokinesis 7	NM_033407	--	-2.597
DOCK11	dedicator of cytokinesis 11	NM_144658	--	-2.644
DOPEY2	dopey family member 2	NM_005128	--	-3.506
DPEP3	dipeptidase 3	NM_022357	--	3.617
DPH1	DPH1 homolog (S. cerevisiae)	--	NM_001383		2.745
DPYD	dihydropyrimidine dehydrogenase	NM_000110	--	-2.346
DPYSL3	dihydropyrimidinase-like 3	NM_001387	--	-3.144
DR1	down-regulator of transcription 1, TBP-binding (negative cofactor 2)	NM_001938	--	-3.03
DRAP1	DR1-associated protein 1 (negative cofactor 2 alpha)	--	--
DSC3 (includes EG:13507)	desmocollin 3	--	NM_001941		2.303
DSN1 (includes EG:100002916)	DSN1, MIND kinetochore complex component, homolog (S. cerevisiae)	NM_024918	--	2.471
DST	dystonin	NM_183380	--	-4.959
DSTYK	dual serine/threonine and tyrosine protein kinase	NM_015375	--	-4.087
DTNBP1	dystrobrevin binding protein 1	NM_183041	--	2.95
DUB	--	--	--
DUOXA1	dual oxidase maturation factor 1	NM_144565	--	2.833
DUSP1	dual specificity phosphatase 1	NM_004417	--	5.644
DUSP6	dual specificity phosphatase 6	NM_001946	--	2.757
DUSP10	dual specificity phosphatase 10	NM_007207	--	2.622
DUSP15	dual specificity phosphatase 15	NM_001012644	--	23.271
Dynamin	--	--	--
DYNC1I2	dynein, cytoplasmic 1, intermediate chain 2	NM_001378	--	-2.477
DYNC1LI2	dynein, cytoplasmic 1, light intermediate chain 2	NM_006141	--	-3.287
DYNC2LI1	dynein, cytoplasmic 2, light intermediate chain 1	NM_016008	--	2.965
DYNLL2	dynein, light chain, LC8-type 2	NM_080677	--	2.737
DYRK2	dual-specificity tyrosine-(Y)-phosphorylation regulated kinase 2	NM_006482	--	11.459
DYRK3	dual-specificity tyrosine-(Y)-phosphorylation regulated kinase 3	NM_003582	--	2.446
E2F1	E2F transcription factor 1	--	--
E2F4	E2F transcription factor 4, p107/p130-binding	--	--
E3 HECT	--	--	--
E3 RING	--	--	--
EAF2	ELL associated factor 2	NM_018456	--	2.557
EBF1	early B-cell factor 1	--	--
ECSIT	ECSIT homolog (Drosophila)	--	--
EDC3 (includes EG:315708)	enhancer of mRNA decapping 3 homolog (S. cerevisiae)	NM_025083	--	-2.684
EDEM1	ER degradation enhancer, mannosidase alpha-like 1	NM_014674	--	-2.618
EDEM3	ER degradation enhancer, mannosidase alpha-like 3	NM_025191	--	-2.479
EDF1	endothelial differentiation-related factor 1	NM_003792	--	2.142
EDN1	endothelin 1	NM_001955	--	6.255
EDN2	endothelin 2	--	NM_001956		2.317
EDNRB	endothelin receptor type B	--	NM_000115		2.465
EEA1	early endosome antigen 1	NM_003566	--	4.072
EED	embryonic ectoderm development	NM_152991	--	14.441
EEF1A2	eukaryotic translation elongation factor 1 alpha 2	NM_001958	--	2.427
EEF1D	eukaryotic translation elongation factor 1 delta (guanine nucleotide exchange protein)	--	--
EFCAB7	EF-hand calcium binding domain 7	NM_032437	--	2.643
EFNA4	ephrin-A4	NM_005227	--	5.133
EFNB1	ephrin-B1	NM_004429	--	2.361
EFS	embryonal Fyn-associated substrate	NM_005864	--	-2.766
EGF (includes EG:13645)	epidermal growth factor	--	--
EGFR	epidermal growth factor receptor	NM_005228	--	2.316
Egfr dimer	--	--	--
EGFR ligand	--	--	--
EGR1	early growth response 1	NM_001964	--	3.59
EGR3	early growth response 3	--	--
EHBP1	EH domain binding protein 1	NM_015252	--	-3.199
EHMT1	euchromatic histone-lysine N-methyltransferase 1	NM_024757	--	-4.472
EID2	EP300 interacting inhibitor of differentiation 2	NM_153232	--	-2.089
EIF2B5	eukaryotic translation initiation factor 2B, subunit 5 epsilon, 82kDa	NM_003907	--	4.839
EIF2C2	eukaryotic translation initiation factor 2C, 2	NM_012154	--	11.858
EIF2C3	eukaryotic translation initiation factor 2C, 3	NM_024852	--	10.863
EIF4G1	eukaryotic translation initiation factor 4 gamma, 1	NM_182917	--	-2.942
EIF4G2	eukaryotic translation initiation factor 4 gamma, 2	NM_001418	--	-2.167
EIF4G3	eukaryotic translation initiation factor 4 gamma, 3	NM_003760	--	-4.417
ELAVL1	ELAV (embryonic lethal, abnormal vision, Drosophila)-like 1 (Hu antigen R)	--	--
ELF4	E74-like factor 4 (ets domain transcription factor)	--	--
ELK3	ELK3, ETS-domain protein (SRF accessory protein 2)	NM_005230	--	7.529
ELK4	ELK4, ETS-domain protein (SRF accessory protein 1)	NM_001973	--	3.978
ELL	elongation factor RNA polymerase II	--	--
ELMO2	engulfment and cell motility 2	NM_182764	--	-2.39
ELOVL3	ELOVL fatty acid elongase 3	NM_152310	--	8.716
ELOVL4	ELOVL fatty acid elongase 4	NM_022726	--	-3.777
ELP4 (includes EG:26610)	elongation protein 4 homolog (S. cerevisiae)	NM_019040	--	2.545
EME1	essential meiotic endonuclease 1 homolog 1 (S. pombe)	NM_152463	--	2.872
EMG1	EMG1 nucleolar protein homolog (S. cerevisiae)	NM_006331	--	2.131
EN1	engrailed homeobox 1	NM_001426	--	-2.926
ENC1	ectodermal-neural cortex 1 (with BTB-like domain)	NM_003633	--	-4.894
ENDOD1	endonuclease domain containing 1	XM_290546	--	-2.717
Endothelin	--	--	--
endothelin receptor	--	--	--
ENO2	enolase 2 (gamma, neuronal)	NM_001975	--	-4.195
ENPP2	ectonucleotide pyrophosphatase/phosphodiesterase 2	NM_006209	--	-4.385
ENTPD7	ectonucleoside triphosphate diphosphohydrolase 7	NM_020354	--	2.477
EP300	E1A binding protein p300	--	--
EP400	E1A binding protein p400	NM_015409	--	-3.929
EPAS1	endothelial PAS domain protein 1	--	--
EPB41	erythrocyte membrane protein band 4.1 (elliptocytosis 1, RH-linked)	NM_004437	--	-2.727
EPB41L1	erythrocyte membrane protein band 4.1-like 1	NM_012156	--	-2.252
EPB41L2	erythrocyte membrane protein band 4.1-like 2	NM_001431	--	-2.784
EPB41L3	erythrocyte membrane protein band 4.1-like 3	NM_012307	--	-2.481
EPB41L4B	erythrocyte membrane protein band 4.1 like 4B	--	NM_018424		2.52
EPC1	enhancer of polycomb homolog 1 (Drosophila)	NM_025209	--	5.024
EPHB4	EPH receptor B4	--	--
EPM2A	epilepsy, progressive myoclonus type 2A, Lafora disease (laforin)	NM_005670	--	2.377
EPN2	epsin 2	NM_014964	--	-4.308
EPS8	epidermal growth factor receptor pathway substrate 8	NM_004447	--	-2.177
ERBB3	v-erb-b2 erythroblastic leukemia viral oncogene homolog 3 (avian)	NM_001005915	--	5.223
ERCC6	excision repair cross-complementing rodent repair deficiency, complementation group 6	NM_000124	--	9.987
EREG	epiregulin	--	NM_001432		-4.747
ERK	--	--	--
ERK1/2	--	--	--
ERLEC1	endoplasmic reticulum lectin 1	NM_015701	--	-3.065
ERMP1	endoplasmic reticulum metallopeptidase 1	NM_024896	--	-5.807
ERN1	endoplasmic reticulum to nucleus signaling 1	NM_152461	--	12.604
ERO1L	ERO1-like (S. cerevisiae)	NM_014584	--	-2.819
ERRFI1	ERBB receptor feedback inhibitor 1	NM_018948	--	-4.484
ESR1	estrogen receptor 1	--	--
ESR2	estrogen receptor 2 (ER beta)	--	--
Esr1-Esr1-estrogen-estrogen	--	--	--
Esr1-Estrogen-Sp1	--	--	--
estrogen receptor	--	--	--
ETF1	eukaryotic translation termination factor 1	NM_004730	--	-2.593
ETHE1	ethylmalonic encephalopathy 1	NM_014297	--	3.55
ETS1	v-ets erythroblastosis virus E26 oncogene homolog 1 (avian)	--	--
ETV1	ets variant 1	NM_004956	--	2.155
ETV4	ets variant 4	--	--
ETV5	ets variant 5	NM_004454	--	-3.769
EVI5	ecotropic viral integration site 5	NM_005665	--	-7.211
EVX1	even-skipped homeobox 1	--	--
EWSR1	Ewing sarcoma breakpoint region 1	NM_005243	--	-2.49
EXOC2	exocyst complex component 2	NM_018303	--	-3.696
EXOC4	exocyst complex component 4	NM_021807	--	-2.632
Exocyst	--	--	--
EXOSC8	exosome component 8	NM_181503	--	2.556
EXT1	exostosin 1	NM_000127	--	-2.851
EXT2	exostosin 2	NM_000401	--	-2.775
EYA1	eyes absent homolog 1 (Drosophila)	--	NM_000503		2.281
EZH2	enhancer of zeste homolog 2 (Drosophila)	XM_374578	--	2.679
F2	coagulation factor II (thrombin)	NM_000506	--	7.823
F Actin	--	--	--
F11R	F11 receptor	NM_144503	--	-2.384
F2R	coagulation factor II (thrombin) receptor	NM_001992	--	-3.463
FABP4	fatty acid binding protein 4, adipocyte	NM_001442	--	-2.177
FADD	Fas (TNFRSF6)-associated via death domain	NM_003824	--	-2.292
FADS1	fatty acid desaturase 1	NM_013402	--	-2.171
FAM100A	family with sequence similarity 100, member A	NM_145253	--	2.201
FAM101A	family with sequence similarity 101, member A	NM_181709	--	-2.023
FAM107B	family with sequence similarity 107, member B	NM_031453	--	2.732
FAM109A	family with sequence similarity 109, member A	--	NM_144671		5.667
FAM111A	family with sequence similarity 111, member A	NM_022074	--	-2.486
FAM117A	family with sequence similarity 117, member A	NM_030802	--	2.293
FAM129A	family with sequence similarity 129, member A	NM_052966	--	-4.492
FAM13A	family with sequence similarity 13, member A	NM_014883	--	5.307
FAM158A	family with sequence similarity 158, member A	NM_016049	--	2.576
FAM167B	family with sequence similarity 167, member B	NM_032648	NM_032648	15.733	2.071
FAM175B	family with sequence similarity 175, member B	NM_032182	--	-2.59
FAM190B	family with sequence similarity 190, member B	NM_018999	--	-10.011
FAM198B	family with sequence similarity 198, member B	NM_016613	--	-34.021
FAM20B	family with sequence similarity 20, member B	NM_014864	--	-5.663
FAM214A	family with sequence similarity 214, member A	XM_035527	--	3.163
FAM3C	family with sequence similarity 3, member C	NM_014888	--	-4.451
FAM46A	family with sequence similarity 46, member A	NM_017633	--	12.071
FAM46C	family with sequence similarity 46, member C	NM_017709	--	8.9
FAM53B	family with sequence similarity 53, member B	NM_014661	--	-2.824
FAM54A	family with sequence similarity 54, member A	NM_138419	--	3.291
FAM64A	family with sequence similarity 64, member A	NM_019013	NM_019013	3.175	2.413
FAM84B	family with sequence similarity 84, member B	NM_174911	--	4.557
FANCL	Fanconi anemia, complementation group L	NM_018062	--	4.128
FAP	fibroblast activation protein, alpha	NM_004460	--	-2.688
FAR1 (includes EG:100034578)	fatty acyl CoA reductase 1	NM_032228	--	-3.446
FBN1	fibrillin 1	NM_000138	--	-10.384
FBXO15	F-box protein 15	NM_152676	--	4.52
FBXO21	F-box protein 21	NM_033624	--	-3.114
FBXO30	F-box protein 30	NM_032145	--	6.379
FBXO32	F-box protein 32	NM_058229	--	2.36
FBXO38	F-box protein 38	NM_030793	--	-2.833
FBXW7	F-box and WD repeat domain containing 7	NM_033632	--	3.18
FBXW10	F-box and WD repeat domain containing 10	NM_031456	--	67.957
FBXW11	F-box and WD repeat domain containing 11	NM_012300	--	-5.495
Fcer1	--	--	--
FCGR3A	Fc fragment of IgG, low affinity IIIa, receptor (CD16a)	NM_000569	--	-6.926
FECH	ferrochelatase	NM_001012515	--	-5.065
FEM1B	fem-1 homolog b (C. elegans)	NM_015322	--	2.823
FER	fer (fps/fes related) tyrosine kinase	NM_005246	--	9.743
FERMT3	fermitin family member 3	NM_178443	--	-5.202
FEZ2	fasciculation and elongation protein zeta 2 (zygin II)	NM_005102	--	-3.022
FGD4	FYVE, RhoGEF and PH domain containing 4	NM_139241	--	4.243
FGD6	FYVE, RhoGEF and PH domain containing 6	XM_370702	--	-3.538
FGF2	fibroblast growth factor 2 (basic)	NM_002006	--	-9.881
FGF7	fibroblast growth factor 7	NM_002009	--	-14.328
FGF9	fibroblast growth factor 9 (glia-activating factor)	NM_002010	--	14.41
FGF12	fibroblast growth factor 12	NM_004113	--	-3.215
FGF18	fibroblast growth factor 18	NM_003862	--	4.258
Fgf	--	--	--
FGR	Gardner-Rasheed feline sarcoma viral (v-fgr) oncogene homolog	NM_005248	--	-3.145
FH	fumarate hydratase	NM_000143	--	-3.433
FHL2	four and a half LIM domains 2	--	--
FHL1 (includes EG:14199)	four and a half LIM domains 1	NM_001449	--	-3.811
FHOD3	formin homology 2 domain containing 3	XM_371114	--	-2.82
FIGLA	folliculogenesis specific basic helix-loop-helix	--	--
FKBP4	FK506 binding protein 4, 59kDa	NM_002014	--	3.329
FKBP6	FK506 binding protein 6, 36kDa	NM_003602	--	3.344
FKBP9	FK506 binding protein 9, 63 kDa	NM_007270	--	-3.264
FKHR	--	--	--
FKRP	fukutin related protein	NM_024301	--	-2.654
FLI1	Friend leukemia virus integration 1	--	--
FLNA	filamin A, alpha	NM_001456	--	-2.83
FLNC	filamin C, gamma	NM_001458	--	-3.235
FN1	fibronectin 1	NM_212482	--	-7.215
FNBP1	formin binding protein 1	NM_015033	--	-2.667
Focal adhesion kinase	--	--	--
FOS	FBJ murine osteosarcoma viral oncogene homolog	NM_005252	NM_005252	7.185	-2.779
FOSB	FBJ murine osteosarcoma viral oncogene homolog B	--	--
FOSL1	FOS-like antigen 1	NM_005438	--	3.664
FOXA1	forkhead box A1	--	--
FOXE1	forkhead box E1 (thyroid transcription factor 2)	--	--
FOXF1	forkhead box F1	--	--
FOXJ2	forkhead box J2	NM_018416	--	-7.333
FOXL2	forkhead box L2	--	--
FOXM1	forkhead box M1	--	--
FOXN3	forkhead box N3	NM_018589	--	-3.807
FOXO3	forkhead box O3	--	--
FOXO4	forkhead box O4	NM_005938	--	-2.441
Foxo	--	--	--
FOXO1 (includes EG:2308)	forkhead box O1	NM_002015	--	3.077
FRMD4A	FERM domain containing 4A	NM_018027	--	-7.951
FRS2	fibroblast growth factor receptor substrate 2	NM_006654	--	2.808
FRS3	fibroblast growth factor receptor substrate 3	NM_006653	--	2.435
FSH	--	--	--
FSTL1	follistatin-like 1	NM_007085	--	-3.85
FTH1 (includes EG:14319)	ferritin, heavy polypeptide 1	NM_002032	--	-3.079
FUT6	fucosyltransferase 6 (alpha (1,3) fucosyltransferase)	NM_000150	--	-2.103
FZD3	frizzled family receptor 3	--	--
FZD4	frizzled family receptor 4	NM_012193	--	6.316
FZD5	frizzled family receptor 5	NM_003468	--	3.696
FZD6	frizzled family receptor 6	NM_003506	--	-4.184
G2E3	G2/M-phase specific E3 ubiquitin protein ligase	NM_017769	NM_017769	2.003	2.313
G3BP2	GTPase activating protein (SH3 domain) binding protein 2	NM_203505	--	-2.46
GAB1	GRB2-associated binding protein 1	NM_207123	--	5.919
GABARAPL2	GABA(A) receptor-associated protein-like 2	NM_007285	--	-2.452
GABBR2	gamma-aminobutyric acid (GABA) B receptor, 2	NM_005458	--	-3.089
GABPB1	GA binding protein transcription factor, beta subunit 1	NM_002041	--	3.868
GABRE	gamma-aminobutyric acid (GABA) A receptor, epsilon	NM_021990	--	8.405
GAD1 (includes EG:100006588)	glutamate decarboxylase 1 (brain, 67kDa)	NM_013445	--	2.911
GADD45A	growth arrest and DNA-damage-inducible, alpha	--	NM_001924		-2.37
GADD45B	growth arrest and DNA-damage-inducible, beta	NM_015675	--	64.156
GADD45G	growth arrest and DNA-damage-inducible, gamma	NM_006705	--	30.299
GAL3ST2	galactose-3-O-sulfotransferase 2	NM_022134	--	3.749
GALNT1	UDP-N-acetyl-alpha-D-galactosamine:polypeptide N-acetylgalactosaminyltransferase 1 (GalNAc-T1)	NM_020474	--	-6.403
GANAB	glucosidase, alpha; neutral AB	NM_198334	--	-2.26
GAPVD1	GTPase activating protein and VPS9 domains 1	NM_015635	--	-5.943
GAS2L1	growth arrest-specific 2 like 1	NM_152237	--	-2.325
GATM	glycine amidinotransferase (L-arginine:glycine amidinotransferase)	NM_001482	--	4.031
GBE1	glucan (1,4-alpha-), branching enzyme 1	NM_000158	--	-3.753
GBP1	guanylate binding protein 1, interferon-inducible	NM_002053	NM_002053	-5.056	2.159
GBP3	guanylate binding protein 3	--	NM_018284		9.739
GC	--	--	--
GCG	glucagon	NM_002054	--	2.956
GCLC	glutamate-cysteine ligase, catalytic subunit	NM_001498	--	-4.969
GCN1L1	GCN1 general control of amino-acid synthesis 1-like 1 (yeast)	XM_045792	--	-2.285
GCSH	glycine cleavage system protein H (aminomethyl carrier)	NM_004483	--	2.74
GDF15	growth differentiation factor 15	NM_004864	NM_004864	-3.948	-2.686
GDNF	glial cell derived neurotrophic factor	NM_000514	--	2.977
GEM	GTP binding protein overexpressed in skeletal muscle	NM_005261	--	4.575
GEMIN5	gem (nuclear organelle) associated protein 5	NM_015465	--	3.253
GFER	growth factor, augmenter of liver regeneration	NM_005262	--	2.504
GFI1	growth factor independent 1 transcription repressor	--	--
GFRA3	GDNF family receptor alpha 3	NM_001496	--	-2.281
GGA3	golgi-associated, gamma adaptin ear containing, ARF binding protein 3	NM_138619	--	-2.013
GGCT	gamma-glutamylcyclotransferase	NM_024051	--	3.35
GH2	growth hormone 2	--	NM_022558		2.316
Girk	--	--	--
GIT2	G protein-coupled receptor kinase interacting ArfGAP 2	NM_057169	--	-3.162
GJA1	gap junction protein, alpha 1, 43kDa	NM_000165	--	-3.37
GLCCI1	glucocorticoid induced transcript 1	XM_166529	--	3.256
GLCE	glucuronic acid epimerase	XM_290631	--	-3.056
GLI2	GLI family zinc finger 2	--	--
GLIPR2	GLI pathogenesis-related 2	NM_022343	--	2.14
GLIS2	GLIS family zinc finger 2	--	--
GLIS3	GLIS family zinc finger 3	NM_152629	--	4.52
GLS	glutaminase	NM_014905	--	-3.708
glycogen phosphorylase	--	--	--
Gm-csf	--	--	--
GM2A	GM2 ganglioside activator	NM_000405	--	-2.746
GMEB2	glucocorticoid modulatory element binding protein 2	NM_012384	--	-2.404
GMFB	glia maturation factor, beta	NM_004124	--	-4.044
GMNN	geminin, DNA replication inhibitor	NM_015895	--	5.27
GNA13	guanine nucleotide binding protein (G protein), alpha 13	NM_006572	--	2.689
GNAI1	guanine nucleotide binding protein (G protein), alpha inhibiting activity polypeptide 1	NM_002069	--	-10.101
GNAZ	guanine nucleotide binding protein (G protein), alpha z polypeptide	NM_002073	--	-2.092
GNB5	guanine nucleotide binding protein (G protein), beta 5	NM_006578	--	13.866
GNG2	guanine nucleotide binding protein (G protein), gamma 2	NM_053064	--	-2.277
GNG12	guanine nucleotide binding protein (G protein), gamma 12	NM_018841	--	-5.786
GNL3	guanine nucleotide binding protein-like 3 (nucleolar)	NM_014366	--	2.998
GNRH	--	--	--
GOLGA2	golgin A2	NM_004486	--	-3.345
GOLGA3	golgin A3	NM_005895	--	-3.806
GOLPH3L	golgi phosphoprotein 3-like	NM_018178	--	6.868
GOSR1	golgi SNAP receptor complex member 1	NM_001007024	--	2.412
GPBP1	GC-rich promoter binding protein 1	NM_022913	--	5.908
GPBP1L1	GC-rich promoter binding protein 1-like 1	NM_021639	--	-2.466
GPC4	glypican 4	NM_001448	--	-2.523
GPCPD1	glycerophosphocholine phosphodiesterase GDE1 homolog (S. cerevisiae)	NM_019593	--	3.878
Gpcr	--	--	--
Gpd	--	--	--
GPR4	G protein-coupled receptor 4	--	--
GPR61	G protein-coupled receptor 61	NM_031936	--	-2.411
GPR68	G protein-coupled receptor 68	--	--
GPR77	G protein-coupled receptor 77	--	--
GPR78	G protein-coupled receptor 78	NM_080819	--	6.163
GPR125	G protein-coupled receptor 125	NM_145290	--	-3.111
GPR135	G protein-coupled receptor 135	NM_022571	--	2.479
GPR150	G protein-coupled receptor 150	NM_199243	--	3.498
GPR155	G protein-coupled receptor 155	--	--
GPR162	G protein-coupled receptor 162	NM_019858	--	-2.771
GPR1 (includes EG:100004124)	G protein-coupled receptor 1	--	NM_005279		2.882
GPR137B	G protein-coupled receptor 137B	NM_003272	--	-2.288
GPR89A/GPR89B	G protein-coupled receptor 89B	NM_016334	--	2.593
GPRC5B	G protein-coupled receptor, family C, group 5, member B	NM_016235	--	-2.372
GPRC5C	G protein-coupled receptor, family C, group 5, member C	NM_022036	--	3.465
GPRC6A	G protein-coupled receptor, family C, group 6, member A	--	--
GPS2	G protein pathway suppressor 2	--	--
GRB2	growth factor receptor-bound protein 2	NM_002086	--	-4.884
Grb2-Shc1-Sos	--	--	--
GREM1	gremlin 1	NM_013372	--	-3.235
GRHL1	grainyhead-like 1 (Drosophila)	NM_014552	--	2.7
GRIN2C	glutamate receptor, ionotropic, N-methyl D-aspartate 2C	--	--
Growth hormone	--	--	--
GSG1	germ cell associated 1	--	NM_031289		5.916
Gsk3	--	--	--
GSR	glutathione reductase	NM_000637	--	2.65
GSTO2	glutathione S-transferase omega 2	NM_183239	--	-2.143
Gstp1 (includes others)	glutathione S-transferase, pi 1	--	--
GTF2A1	general transcription factor IIA, 1, 19/37kDa	NM_015859	--	8.845
GTF2H1	general transcription factor IIH, polypeptide 1, 62kDa	NM_005316	--	-2.68
GTF2H3	general transcription factor IIH, polypeptide 3, 34kDa	NM_001516	--	3.141
GTF2IRD1	GTF2I repeat domain containing 1	--	--
GTF3C1	general transcription factor IIIC, polypeptide 1, alpha 220kDa	NM_001520	--	4.756
GTF3C4	general transcription factor IIIC, polypeptide 4, 90kDa	NM_012204	--	5.682
GTPBP3	GTP binding protein 3 (mitochondrial)	NM_032620	--	2.888
GUCY1A2	guanylate cyclase 1, soluble, alpha 2	--	--
GUCY1A3	guanylate cyclase 1, soluble, alpha 3	--	--
GUCY1B2	guanylate cyclase 1, soluble, beta 2	--	NM_004129		4.168
GUCY1B3	guanylate cyclase 1, soluble, beta 3	--	--
GUCY2C	guanylate cyclase 2C (heat stable enterotoxin receptor)	--	--
GUCY2D	guanylate cyclase 2D, membrane (retina-specific)	--	--
GUCY2E	guanylate cyclase 2E	--	--
GUCY2F	guanylate cyclase 2F, retinal	--	--
Guk	--	--	--
H1FX	H1 histone family, member X	--	--
H2AFJ	H2A histone family, member J	NM_018267	--	21.913
HBEGF	heparin-binding EGF-like growth factor	NM_001945	--	2.156
HCFC1	host cell factor C1 (VP16-accessory protein)	NM_005334	--	-2.823
HCG9	HLA complex group 9 (non-protein coding)	NM_005844	NM_005844	7.386	4.603
hCG	--	--	--
Hd-perinuclear inclusions	--	--	--
HDAC3	histone deacetylase 3	--	--
HDAC4	histone deacetylase 4	--	--
HDAC5	histone deacetylase 5	--	--
HDAC6	histone deacetylase 6	--	--
HDAC8	histone deacetylase 8	NM_018486	--	-2.453
Hdac	--	--	--
HDHD1	haloacid dehalogenase-like hydrolase domain containing 1	--	NM_012080		2.775
HDL	--	--	--
HECTD2	HECT domain containing 2	NM_173497	--	4.788
HECW2	HECT, C2 and WW domain containing E3 ubiquitin protein ligase 2	XM_038999	--	6.016
Hedgehog	--	--	--
HENMT1	HEN1 methyltransferase homolog 1 (Arabidopsis)	NM_144584	--	2.593
HERC2	hect domain and RLD 2	NM_004667	--	-4.658
HES6	hairy and enhancer of split 6 (Drosophila)	NM_018645	--	2.928
HES1 (includes EG:15205)	hairy and enhancer of split 1, (Drosophila)	NM_005524	--	18.378
HEXIM1	hexamethylene bis-acetamide inducible 1	NM_006460	--	-3.493
HEY1	hairy/enhancer-of-split related with YRPW motif 1	NM_012258	--	8.749
HEYL	hairy/enhancer-of-split related with YRPW motif-like	NM_014571	--	-3.526
HHAT	hedgehog acyltransferase	NM_018194	--	-2.297
HIC1	hypermethylated in cancer 1	--	--
HIF1A	hypoxia inducible factor 1, alpha subunit (basic helix-loop-helix transcription factor)	NM_181054	--	-3.64
HILPDA	hypoxia inducible lipid droplet-associated	NM_013332	--	-5.134
HINFP	histone H4 transcription factor	--	--
HIP1 (includes EG:176224)	huntingtin interacting protein 1	NM_005338	--	-2.464
HIP1R	huntingtin interacting protein 1 related	NM_003959	--	-2.396
HIPK3	homeodomain interacting protein kinase 3	NM_005734	--	9.487
HIST1H1C	histone cluster 1, H1c	NM_005319	--	2.643
HIST1H2AB/HIST1H2AE	histone cluster 1, H2ae	NM_021052	--	10.571
HIST1H2AG (includes others)	histone cluster 1, H2ag	NM_003509	--	-6.273
HIST1H2BD	histone cluster 1, H2bd	NM_138720	--	2.927
HIST1H2BH/HIST1H2BO	histone cluster 1, H2bh	NM_003524	--	2.125
HIST1H2BJ/HIST1H2BK	histone cluster 1, H2bk	NM_080593	--	3.678
HIST1H2BN	histone cluster 1, H2bn	NM_003520	--	23.193
HIST1H3A (includes others)	histone cluster 1, H3a	NM_003536	--	-108.126
HIST1H4A (includes others)	histone cluster 1, H4a	NM_003545	--	3.549
HIST2H2AA3/HIST2H2AA4	histone cluster 2, H2aa3	NM_003516	--	9.743
HIST2H2BE (includes others)	histone cluster 2, H2be	NM_003518	--	4.175
HISTONE	--	--	--
Histone h3	--	--	--
Histone h4	--	--	--
histone-lysine N-methyltransferase	--	--	--
HIVEP2	human immunodeficiency virus type I enhancer binding protein 2	--	--
HK2	hexokinase 2	NM_000189	--	-2.339
HLA-DPA1	major histocompatibility complex, class II, DP alpha 1	NM_033554	--	-2.318
HLA-DRA	major histocompatibility complex, class II, DR alpha	NM_019111	NM_019111	-20.175	-2.462
HLA-DRB4	major histocompatibility complex, class II, DR beta 4	NM_021983	--	2.47
HLX	H2.0-like homeobox	NM_021958	--	3.112
HMGA2	high mobility group AT-hook 2	NM_003483	--	-8.575
HMGB1	high mobility group box 1	NM_002128	--	2.431
Hmgb1	high mobility group box 1	--	--
HMGN1	high mobility group nucleosome binding domain 1	--	--
HMOX1	heme oxygenase (decycling) 1	--	NM_002133		-2.778
HMX2	H6 family homeobox 2	--	--
HNF1A	HNF1 homeobox A	--	--
HNF4A	hepatocyte nuclear factor 4, alpha	--	--
HNRNPA0	heterogeneous nuclear ribonucleoprotein A0	NM_006805	--	-4.28
HNRNPU	heterogeneous nuclear ribonucleoprotein U (scaffold attachment factor A)	NM_031844	--	-3.621
HNRPDL	heterogeneous nuclear ribonucleoprotein D-like	NM_005463	--	2.087
HOMER3	homer homolog 3 (Drosophila)	NM_004838	--	-3.131
HOXA5	homeobox A5	--	--
HOXA9	homeobox A9	--	--
HOXB5	homeobox B5	--	NM_002147		2.102
HOXB6	homeobox B6	NM_156036	--	-2.347
HOXB7	homeobox B7	--	--
HOXB9	homeobox B9	--	--
HOXC4	homeobox C4	--	--
HOXC6	homeobox C6	NM_153693	--	-3.683
HOXC8	homeobox C8	--	--
HOXC9	homeobox C9	--	--
HOXD3	homeobox D3	--	--
HPS6	Hermansky-Pudlak syndrome 6	NM_024747	--	-4.658
HRH3	histamine receptor H3	--	--
HS2ST1	heparan sulfate 2-O-sulfotransferase 1	NM_012262	--	-4.38
HS3ST5	heparan sulfate (glucosamine) 3-O-sulfotransferase 5	NM_153612	--	-2.305
HS6ST2	heparan sulfate 6-O-sulfotransferase 2	NM_147175	--	-3.635
HSD11B1	hydroxysteroid (11-beta) dehydrogenase 1	NM_181755	--	12.36
HSD17B4	hydroxysteroid (17-beta) dehydrogenase 4	NM_000414	--	-2.918
HSD17B6	hydroxysteroid (17-beta) dehydrogenase 6 homolog (mouse)	NM_003725	--	3.975
HSF1 (includes EG:15499)	heat shock transcription factor 1	--	--
HSF2BP	heat shock transcription factor 2 binding protein	NM_007031	--	3.912
Hsp90	--	--	--
HSP90AA1	heat shock protein 90kDa alpha (cytosolic), class A member 1	NM_005348	--	6.974
HSP90AB1	heat shock protein 90kDa alpha (cytosolic), class B member 1	NM_007355	--	2.103
HSPA2	heat shock 70kDa protein 2	NM_021979	--	5.41
HSPA4	heat shock 70kDa protein 4	NM_002154	--	3.466
HSPA8	heat shock 70kDa protein 8	NM_006597	--	7.613
HSPA1A/HSPA1B	heat shock 70kDa protein 1A	NM_005345	--	22.693
HSPA1L	heat shock 70kDa protein 1-like	NM_005527	--	20.974
HSPB1	heat shock 27kDa protein 1	NM_001540	--	4.54
HSPD1	heat shock 60kDa protein 1 (chaperonin)	NM_002156	--	5.717
HSPH1	heat shock 105kDa/110kDa protein 1	NM_006644	--	8.447
HTATIP2	HIV-1 Tat interactive protein 2, 30kDa	--	--
HTR2B	5-hydroxytryptamine (serotonin) receptor 2B	NM_000867	--	-5.1
HTT	huntingtin	--	--
HUS1	HUS1 checkpoint homolog (S. pombe)	NM_004507	--	2.688
HYAL2	hyaluronoglucosaminidase 2	NM_003773	--	-2.405
HYOU1	hypoxia up-regulated 1	NM_006389	--	-2.186
IBTK	inhibitor of Bruton agammaglobulinemia tyrosine kinase	XM_371835	--	-4.612
ICA1	islet cell autoantigen 1, 69kDa	NM_004968	--	2.604
ICAM3	intercellular adhesion molecule 3	NM_002162	--	3.625
ICAM4	intercellular adhesion molecule 4 (Landsteiner-Wiener blood group)	--	NM_022377		4.988
ICMT	isoprenylcysteine carboxyl methyltransferase	NM_170705	--	-2.755
ID1	inhibitor of DNA binding 1, dominant negative helix-loop-helix protein	NM_181353	--	11.437
ID2	inhibitor of DNA binding 2, dominant negative helix-loop-helix protein	NM_002166	--	26.251
ID4	inhibitor of DNA binding 4, dominant negative helix-loop-helix protein	NM_001546	--	32.488
ID3 (includes EG:15903)	inhibitor of DNA binding 3, dominant negative helix-loop-helix protein	NM_002167	--	4.411
IDH3A	isocitrate dehydrogenase 3 (NAD+) alpha	NM_005530	--	-2.123
IDI1	isopentenyl-diphosphate delta isomerase 1	--	--
IDI2	isopentenyl-diphosphate delta isomerase 2	NM_033261	--	5.13
IDO1	indoleamine 2,3-dioxygenase 1	NM_002164	NM_002164	-5.852	2.655
IER2	immediate early response 2	--	--
IER5	immediate early response 5	NM_016545	--	3.198
IFFO1	intermediate filament family orphan 1	NM_080731	--	2.285
IFI16	interferon, gamma-inducible protein 16	--	--
IFI30	interferon, gamma-inducible protein 30	NM_006332	--	-2.084
IFI44	interferon-induced protein 44	NM_006417	NM_006417	-8.121	2.693
Ifi204 (includes others)	interferon activated gene 204	--	--
IFIH1	interferon induced with helicase C domain 1	--	NM_022168		3.675
IFIT1	interferon-induced protein with tetratricopeptide repeats 1	XM_498423	XM_498423	4.898	15.533
IFIT2	interferon-induced protein with tetratricopeptide repeats 2	--	NM_001547		5.154
IFIT3	interferon-induced protein with tetratricopeptide repeats 3	--	NM_001549		4.299
IFIT1B	interferon-induced protein with tetratricopeptide repeats 1B	--	NM_001010987		4.7
Ifn	--	--	--
IFN alpha/beta	--	--	--
IFN Beta	--	--	--
Ifn gamma	--	--	--
Ifn gamma receptor	--	--	--
IFN TYPE 1	--	--	--
IFNA5	interferon, alpha 5	--	--
IFNA6	interferon, alpha 6	--	--
IFNA7	interferon, alpha 7	--	--
IFNA8	interferon, alpha 8	--	--
IFNA10	interferon, alpha 10	--	--
IFNA14	interferon, alpha 14	--	--
IFNA17	interferon, alpha 17	--	--
IFNA21	interferon, alpha 21	--	--
Ifnar	--	--	--
IFNE	interferon, epsilon	NM_176891	--	2.946
IFNG (includes EG:15978)	interferon, gamma	--	--
IFNGR2	interferon gamma receptor 2 (interferon gamma transducer 1)	NM_005534	--	-2.609
IFNW1	interferon, omega 1	--	--
IFT80	intraflagellar transport 80 homolog (Chlamydomonas)	NM_020800	--	-5.897
IGDCC4	immunoglobulin superfamily, DCC subclass, member 4	NM_020962	--	-7.529
Ige	--	--	--
IGFALS	insulin-like growth factor binding protein, acid labile subunit	NM_004970	--	3.102
IGFBP5	insulin-like growth factor binding protein 5	NM_000599	--	-4.727
IGFBP1 (includes EG:16006)	insulin-like growth factor binding protein 1	NM_000596	--	-9.174
IgG1	--	--	--
Igg3	--	--	--
IgG	--	--	--
IgG2a	--	--	--
IgG2b	--	--	--
Igh	--	--	--
Igm	--	--	--
IGSF3	immunoglobulin superfamily, member 3	NM_001007237	--	-5.872
IHH	Indian hedgehog	--	XM_050846		2.378
Ikb	--	--	--
IKBIP	IKBKB interacting protein	NM_153687	--	-2.022
IKK (complex)	--	--	--
IKZF5	IKAROS family zinc finger 5 (Pegasus)	NM_022466	--	-3.028
IL1	--	--	--
IL5	interleukin 5 (colony-stimulating factor, eosinophil)	NM_000879	--	3.802
IL6	interleukin 6 (interferon, beta 2)	NM_000600	--	-18.473
IL8	interleukin 8	NM_000584	--	-7.625
IL11	interleukin 11	NM_000641	NM_000641	-4.235	-2.698
IL1/IL6/TNF	--	--	--
IL12 (complex)	--	--	--
IL12 (family)	--	--	--
IL13RA1	interleukin 13 receptor, alpha 1	NM_001560	--	-2.626
IL17a dimer	--	--	--
IL17R	--	--	--
IL1A	interleukin 1, alpha	NM_000575	--	-2.483
IL1B	interleukin 1, beta	NM_000576	--	-3.353
IL1RL1	interleukin 1 receptor-like 1	NM_003856	--	2.275
IL1RN	interleukin 1 receptor antagonist	NM_000577	--	-2.984
IL23A	interleukin 23, alpha subunit p19	NM_016584	NM_016584	-5.483	-5.875
ILF3	interleukin enhancer binding factor 3, 90kDa	--	--
IMMP2L	IMP2 inner mitochondrial membrane peptidase-like (S. cerevisiae)	NM_032549	--	2.035
Immunoglobulin	--	--	--
IMP4	IMP4, U3 small nucleolar ribonucleoprotein, homolog (yeast)	NM_033416	--	2.77
IMPA2	inositol(myo)-1(or 4)-monophosphatase 2	NM_014214	--	-2.627
IMPACT	Impact homolog (mouse)	NM_018439	--	2.864
INO80D	INO80 complex subunit D	NM_017759	--	2.5
INPP4B	inositol polyphosphate-4-phosphatase, type II, 105kDa	NM_003866	--	8.312
INPPL1	inositol polyphosphate phosphatase-like 1	NM_001567	--	-2.91
Integrin	--	--	--
Interferon alpha	--	--	--
Interferon-α Induced	--	--	--
INTS2	integrator complex subunit 2	NM_020748	--	3.041
INTS5	integrator complex subunit 5	NM_030628	--	-4.089
INTS7	integrator complex subunit 7	NM_015434	--	3.071
INTS12	integrator complex subunit 12	NM_020395	--	2.535
INTU	inturned planar cell polarity effector homolog (Drosophila)	NM_015693	--	4.09
IP6K2	inositol hexakisphosphate kinase 2	NM_001005912	--	-2.048
IPMK	inositol polyphosphate multikinase	NM_152230	--	6.332
IRAK1	interleukin-1 receptor-associated kinase 1	NM_001569	--	-2.353
IRAK3	interleukin-1 receptor-associated kinase 3	--	NM_007199		2.189
IRF2	interferon regulatory factor 2	--	--
IRF3	interferon regulatory factor 3	--	--
IRF4	interferon regulatory factor 4	--	--
IRF5	interferon regulatory factor 5	--	--
IRF6	interferon regulatory factor 6	--	--
IRF7	interferon regulatory factor 7	--	--
IRF8	interferon regulatory factor 8	--	--
IRF9	interferon regulatory factor 9	--	--
IRF	--	--	--
IRF1 (includes EG:16362)	interferon regulatory factor 1	NM_002198	--	8.911
IRF3 dimer	--	--	--
IRG	--	--	--
IRS2	insulin receptor substrate 2	NM_003749	--	3.382
ISG15	ISG15 ubiquitin-like modifier	--	NM_005101		3.223
ISGF3	--	--	--
ISLR	immunoglobulin superfamily containing leucine-rich repeat	NM_005545	--	-9.509
ITGA5	integrin, alpha 5 (fibronectin receptor, alpha polypeptide)	NM_002205	--	-2.256
ITGA6	integrin, alpha 6	NM_000210	--	-5.052
ITGA8	integrin, alpha 8	NM_003638	--	-4.036
ITGA10	integrin, alpha 10	NM_003637	--	-3.046
ITGA11	integrin, alpha 11	NM_012211	--	-2.418
ITGAM (includes EG:16409)	integrin, alpha M (complement component 3 receptor 3 subunit)	NM_000632	--	-3.925
ITGB1	integrin, beta 1 (fibronectin receptor, beta polypeptide, antigen CD29 includes MDF2, MSK12)	NM_002211	--	-3.155
ITGB5	integrin, beta 5	NM_002213	--	-2.144
ITGBL1	integrin, beta-like 1 (with EGF-like repeat domains)	NM_004791	--	-4.801
ITIH3	inter-alpha-trypsin inhibitor heavy chain 3	NM_002217	--	-4.005
ITSN1	intersectin 1 (SH3 domain protein)	--	--
ITSN2	intersectin 2	NM_006277	NM_006277	7.407	3.357
JAK2	Janus kinase 2	NM_004972	--	-3.212
JAK	--	--	--
JARID2	jumonji, AT rich interactive domain 2	NM_004973	--	-2.629
JAZF1	JAZF zinc finger 1	NM_175061	--	-4.479
JMJD5	jumonji domain containing 5	NM_024773	--	2.295
JMY	junction mediating and regulatory protein, p53 cofactor	--	--
Jnk	--	--	--
JPH3	junctophilin 3	NM_020655	--	5.716
JUN	jun proto-oncogene	--	--
JUN/JUNB/JUND	--	--	--
JUNB	jun B proto-oncogene	--	--
JUND	jun D proto-oncogene	NM_005354	--	2.6
KANK1	KN motif and ankyrin repeat domains 1	NM_015158	--	2.612
KANK2	KN motif and ankyrin repeat domains 2	NM_015493	--	-2.769
KAT5	K(lysine) acetyltransferase 5	--	--
KAT2B	K(lysine) acetyltransferase 2B	--	--
KBTBD8	kelch repeat and BTB (POZ) domain containing 8	NM_032505	--	7.193
KBTBD10	kelch repeat and BTB (POZ) domain containing 10	NM_006063	--	-10.127
KCNA3	potassium voltage-gated channel, shaker-related subfamily, member 3	NM_002232	--	3.591
KCNE4	potassium voltage-gated channel, Isk-related family, member 4	NM_080671	--	14.047
KCNIP2	Kv channel interacting protein 2	NM_173342	--	3.366
KCNJ2	potassium inwardly-rectifying channel, subfamily J, member 2	NM_000891	--	5.88
KCNK5	potassium channel, subfamily K, member 5	NM_003740	--	19.315
KCNMA1	potassium large conductance calcium-activated channel, subfamily M, alpha member 1	NM_002247	--	-4.748
KCNN2	potassium intermediate/small conductance calcium-activated channel, subfamily N, member 2	NM_021614	--	-2.032
KCTD2	potassium channel tetramerisation domain containing 2	XM_496244	--	-2.87
KCTD12	potassium channel tetramerisation domain containing 12	NM_138444	--	-2.211
KCTD20	potassium channel tetramerisation domain containing 20	NM_173562	--	-3.179
KDM4C	lysine (K)-specific demethylase 4C	NM_015061	--	2.243
KDM4D	lysine (K)-specific demethylase 4D	NM_018039	--	2.583
KDM5B	lysine (K)-specific demethylase 5B	NM_006618	--	-3.507
KEAP1	kelch-like ECH-associated protein 1	--	--
KHDC1	KH homology domain containing 1	NM_030568	--	2.109
KIAA0090	KIAA0090	NM_015047	--	-2.554
KIAA0182	KIAA0182	NM_014615	--	-3.918
KIAA0564	KIAA0564	--	NM_001009814		4.275
KIAA0895	KIAA0895	XM_374425	--	5.329
KIAA1009	KIAA1009	XM_376518	--	-2.187
KIAA1199	KIAA1199	NM_018689	--	-3.561
KIAA1704	KIAA1704	NM_018559	--	2.653
KIAA1797	KIAA1797	NM_017794	--	-2.758
KIF7	kinesin family member 7	NM_198525	--	3.161
KIF23	kinesin family member 23	NM_138555	--	-2.579
KIF24	kinesin family member 24	--	--
KIF27	kinesin family member 27	NM_017576	--	7.01
KIF13B	kinesin family member 13B	NM_015254	--	-4.704
KIF1B	kinesin family member 1B	NM_015074	--	-2.85
KIF20A	kinesin family member 20A	--	NM_005733		2.173
KIF3A	kinesin family member 3A	NM_007054	--	3.557
KIR	--	--	--
KIT	v-kit Hardy-Zuckerman 4 feline sarcoma viral oncogene homolog	--	NM_000222		2.66
KLF2	Kruppel-like factor 2 (lung)	--	--
KLF4	Kruppel-like factor 4 (gut)	NM_004235	NM_004235	6.072	-2.641
KLF6	Kruppel-like factor 6	NM_001300	--	4.394
KLF7	Kruppel-like factor 7 (ubiquitous)	NM_003709	--	4.769
KLF9	Kruppel-like factor 9	--	--
KLF10	Kruppel-like factor 10	NM_005655	--	3.353
KLF13	Kruppel-like factor 13	NM_015995	--	-4.934
KLF15	Kruppel-like factor 15	NM_014079	--	4.239
KLHDC5	kelch domain containing 5	NM_020782	--	-2.938
KLHL21	kelch-like 21 (Drosophila)	NM_014851	--	3.368
KLHL24	kelch-like 24 (Drosophila)	NM_017644	--	8.365
KLK6	kallikrein-related peptidase 6	--	--
KLK9	kallikrein-related peptidase 9	NM_012315	--	-51.616
KLK14	kallikrein-related peptidase 14	NM_022046	--	2.099
KNTC1	kinetochore associated 1	--	--
KPNA6	karyopherin alpha 6 (importin alpha 7)	NM_012316	--	-3.24
KRT7	keratin 7	NM_005556	--	6.454
KRTAP1-1	keratin associated protein 1-1	NM_030967	--	-2.986
KTN1	kinectin 1 (kinesin receptor)	NM_182926	--	-2.479
L3MBTL3	l(3)mbt-like 3 (Drosophila)	XM_027074	--	-12.939
LAMA4	laminin, alpha 4	NM_002290	--	-3.054
LAMA5	laminin, alpha 5	NM_005560	--	-3.048
LAMC1	laminin, gamma 1 (formerly LAMB2)	NM_002293	--	-6.059
Laminin1	--	--	--
LAMP2	lysosomal-associated membrane protein 2	NM_013995	--	-3.152
LAT2	linker for activation of T cells family, member 2	NM_032463	--	-3.346
LBH	limb bud and heart development homolog (mouse)	NM_030915	--	5.001
LCOR	ligand dependent nuclear receptor corepressor	NM_032440	--	4.255
Ldh	--	--	--
LDHC	lactate dehydrogenase C	NM_002301	--	11.415
LDL	--	--	--
LDOC1L	leucine zipper, down-regulated in cancer 1-like	NM_032287	--	-2.114
LEFTY1	left-right determination factor 1	NM_020997	--	-2.023
Lefty	--	--	--
LEPR	leptin receptor	NM_001003679	--	4.35
LEPREL1	leprecan-like 1	NM_018192	--	-2.162
LGI1	leucine-rich, glioma inactivated 1	NM_005097	--	2.423
Lh	--	--	--
LHFPL2	lipoma HMGIC fusion partner-like 2	NM_005779	--	-3.359
LHX1	LIM homeobox 1	--	--
LHX5	LIM homeobox 5	--	--
LIF	leukemia inhibitory factor (cholinergic differentiation factor)	NM_002309	--	-3.071
LIFR	leukemia inhibitory factor receptor alpha	NM_002310	--	6.602
LILRB3	leukocyte immunoglobulin-like receptor, subfamily B (with TM and ITIM domains), member 3	NM_006864	NM_006864	-13.849	-2.244
LIMA1	LIM domain and actin binding 1	NM_016357	--	-2.189
Limk	--	--	--
LIN7C	lin-7 homolog C (C. elegans)	NM_018362	--	-3.45
LINC00467	long intergenic non-protein coding RNA 467	NM_032705	--	3.68
LITAF	lipopolysaccharide-induced TNF factor	NM_004862	--	-2.19
LIX1L	Lix1 homolog (mouse)-like	NM_153713	--	2.197
LMAN1	lectin, mannose-binding, 1	NM_005570	--	-2.92
LMCD1	LIM and cysteine-rich domains 1	NM_014583	--	2.411
LMTK2	lemur tyrosine kinase 2	NM_014916	--	4.548
LNX1	ligand of numb-protein X 1	--	NM_032622		2.623
LOC81691	exonuclease NEF-sp	NM_030941	--	3.255
LOH12CR1	loss of heterozygosity, 12, chromosomal region 1	NM_058169	--	2.706
LOX	lysyl oxidase	NM_002317	--	-2.031
LPAR1	lysophosphatidic acid receptor 1	NM_057159	--	-3.842
LPAR5	lysophosphatidic acid receptor 5	--	--
LPCAT2	lysophosphatidylcholine acyltransferase 2	NM_017839	--	7.449
LPCAT3	lysophosphatidylcholine acyltransferase 3	--	--
LPIN2	lipin 2	NM_014646	--	-2.277
LRCH3	leucine-rich repeats and calponin homology (CH) domain containing 3	NM_032773	NM_032773	2.436	4.64
LRIF1	ligand dependent nuclear receptor interacting factor 1	NM_018372	--	7.797
LRP5	low density lipoprotein receptor-related protein 5	NM_002335	--	-4.132
LRP10	low density lipoprotein receptor-related protein 10	NM_014045	--	-2.526
LRP1 (includes EG:16971)	low density lipoprotein receptor-related protein 1	NM_002332	--	-4.228
LRRC15	leucine rich repeat containing 15	NM_130830	--	-2.827
LRRC8C	leucine rich repeat containing 8 family, member C	NM_032270	--	29.347
LSM14B	LSM14B, SCD6 homolog B (S. cerevisiae)	NM_144703	--	5.01
LTA	lymphotoxin alpha (TNF superfamily, member 1)	NM_000595	--	3.046
LUM	lumican	NM_002345	--	-3.325
LUZP1	leucine zipper protein 1	NM_033631	--	-2.195
LXN	latexin	NM_020169	--	2.314
lymphotoxin-alpha1-beta2	--	--	--
M6PR	mannose-6-phosphate receptor (cation dependent)	--	NM_002355		4.688
MAB21L1	mab-21-like 1 (C. elegans)	NM_005584	--	3.237
MACF1	microtubule-actin crosslinking factor 1	NM_033044	--	-3.606
MAFB	v-maf musculoaponeurotic fibrosarcoma oncogene homolog B (avian)	NM_005461	--	4.763
MAFF	v-maf musculoaponeurotic fibrosarcoma oncogene homolog F (avian)	NM_012323	--	-2.39
MAFG	v-maf musculoaponeurotic fibrosarcoma oncogene homolog G (avian)	NM_032711	--	-2.965
MAGT1	magnesium transporter 1	XM_497184	--	-3.472
MAL	mal, T-cell differentiation protein	NM_002371	--	-10.893
MAML1	mastermind-like 1 (Drosophila)	NM_014757	--	-2.112
MAML2	mastermind-like 2 (Drosophila)	NM_032427	--	3.803
MAML3	mastermind-like 3 (Drosophila)	--	NM_018717		2.233
MAN1A1	mannosidase, alpha, class 1A, member 1	NM_005907	--	-3.437
MANBA	mannosidase, beta A, lysosomal	NM_005908	--	2.155
MAOA	monoamine oxidase A	NM_000240	--	-2.592
MAOB	monoamine oxidase B	NM_000898	--	-4.311
MAP4	microtubule-associated protein 4	NM_002375	--	-3.536
MAP1A	microtubule-associated protein 1A	NM_002373	--	-2.442
MAP1B	microtubule-associated protein 1B	NM_005909	--	-2.029
MAP2K1	mitogen-activated protein kinase kinase 1	NM_002755	--	-2.133
MAP2K4	mitogen-activated protein kinase kinase 4	NM_003010	--	-2.127
MAP2K7	mitogen-activated protein kinase kinase 7	NM_145185	--	3.119
MAP2K1/2	--	--	--
MAP2K4/7	--	--	--
MAP3K3	mitogen-activated protein kinase kinase kinase 3	NM_203351	--	-2.618
MAP3K8	mitogen-activated protein kinase kinase kinase 8	NM_005204	--	20.242
MAP3K10	mitogen-activated protein kinase kinase kinase 10	--	--
MAP3K11	mitogen-activated protein kinase kinase kinase 11	NM_002419	--	2.149
MAP3K13	mitogen-activated protein kinase kinase kinase 13	NM_004721	--	8.261
MAP4K4	mitogen-activated protein kinase kinase kinase kinase 4	NM_145686	--	-2.832
MAP4K5	mitogen-activated protein kinase kinase kinase kinase 5	NM_006575	--	-2.283
MAPK3	mitogen-activated protein kinase 3	--	--
MAPK6	mitogen-activated protein kinase 6	NM_002748	--	2.516
MAPK8	mitogen-activated protein kinase 8	NM_002750	--	3.929
Mapk	--	--	--
Mapk kinase	--	--	--
MAPK1IP1L	mitogen-activated protein kinase 1 interacting protein 1-like	NM_144578	--	-3.747
MAPRE1	microtubule-associated protein, RP/EB family, member 1	NM_012325	--	-2.241
MARC1	mitochondrial amidoxime reducing component 1	NM_022746	--	-3.501
MARCKS	myristoylated alanine-rich protein kinase C substrate	NM_002356	--	-2.467
MAT2A	methionine adenosyltransferase II, alpha	NM_005911	--	2.52
MAX	MYC associated factor X	--	--
MBIP	MAP3K12 binding inhibitory protein 1	NM_016586	--	2.281
MBNL1	muscleblind-like (Drosophila)	NM_021038	--	-3.614
MBNL2	muscleblind-like 2 (Drosophila)	NM_144778	--	7.848
MBTPS1	membrane-bound transcription factor peptidase, site 1	NM_003791	--	-3.18
MCART1	mitochondrial carrier triple repeat 1	NM_033412	--	4.501
MCFD2	multiple coagulation factor deficiency 2	NM_139279	--	-3.862
MCPH1 (includes EG:244329)	microcephalin 1	NM_024596	--	2.704
MDM2	Mdm2 p53 binding protein homolog (mouse)	NM_002392	--	16.589
MDM4	Mdm4 p53 binding protein homolog (mouse)	NM_002393	--	3.941
MDM1 (includes EG:17245)	Mdm1 nuclear protein homolog (mouse)	NM_017440	--	17.821
MECP2	methyl CpG binding protein 2 (Rett syndrome)	NM_004992	--	-2.423
MED19	mediator complex subunit 19	NM_153450	--	2.103
MED21	mediator complex subunit 21	NM_004264	--	-2.273
MED23	mediator complex subunit 23	NM_004830	--	-2.952
MED13L	mediator complex subunit 13-like	NM_015335	--	-6.137
MED6 (includes EG:10001)	mediator complex subunit 6	--	--
MED7 (includes EG:171285)	mediator complex subunit 7	NM_004270	--	-2.41
mediator	--	--	--
MEF2D	myocyte enhancer factor 2D	NM_005920	--	-11.251
Mek	--	--	--
MEOX2	mesenchyme homeobox 2	--	--
MET	met proto-oncogene (hepatocyte growth factor receptor)	NM_000245	--	-2.739
Metalloprotease	--	--	--
METTL17	methyltransferase like 17	NM_022734	--	3.771
METTL7A	methyltransferase like 7A	NM_014033	--	-3.704
MEX3B	mex-3 homolog B (C. elegans)	NM_032246	NM_032246	7.089	12.136
MFAP3	microfibrillar-associated protein 3	NM_005927	--	5.33
MFGE8	milk fat globule-EGF factor 8 protein	NM_005928	--	-2.032
MFN2	mitofusin 2	NM_014874	--	-2.165
MFSD6	major facilitator superfamily domain containing 6	NM_017694	--	-5.72
MFSD2A	major facilitator superfamily domain containing 2A	NM_032793	--	-2.899
Mg2+-ATPase	--	--	--
mGluR	--	--	--
MGRN1	mahogunin, ring finger 1	NM_015246	--	-2.973
MHC Class I (complex)	--	--	--
MIB1	mindbomb homolog 1 (Drosophila)	NM_020774	--	8.348
MICALL1	MICAL-like 1	NM_033386	--	-2.423
MICB	MHC class I polypeptide-related sequence B	NM_005931	--	6.274
MID1IP1	MID1 interacting protein 1 (gastrulation specific G12 homolog (zebrafish))	NM_021242	--	4.89
MINA	MYC induced nuclear antigen	NM_032778	--	3.193
MINPP1	multiple inositol-polyphosphate phosphatase 1	NM_004897	--	-2.16
mir-146	microRNA 146a	--	--
miR-483-3p	--	--	--
MIS18BP1	MIS18 binding protein 1	--	NM_018353		2.81
MITF	microphthalmia-associated transcription factor	--	--
MKL1	megakaryoblastic leukemia (translocation) 1	--	--
MKLN1	muskelin 1, intracellular mediator containing kelch motifs	NM_013255	--	-2.711
MKNK2	MAP kinase interacting serine/threonine kinase 2	NM_017572	--	4.044
MKRN1	makorin ring finger protein 1	NM_013446	--	-3.076
MKS1 (includes EG:287612)	Meckel syndrome, type 1	NM_017777	--	4.172
Mlc	--	--	--
Mlcp	--	--	--
MLK	--	--	--
MLL3	myeloid/lymphoid or mixed-lineage leukemia 3	NM_170606	--	13.231
MLLT10	myeloid/lymphoid or mixed-lineage leukemia (trithorax homolog, Drosophila); translocated to, 10	NM_001009569	--	4.146
MLYCD	malonyl-CoA decarboxylase	NM_012213	--	2.621
MMD	monocyte to macrophage differentiation-associated	NM_012329	--	-3.145
MME	membrane metallo-endopeptidase	NM_000902	--	-7.312
MMP2	matrix metallopeptidase 2 (gelatinase A, 72kDa gelatinase, 72kDa type IV collagenase)	NM_004530	--	-3.303
MMP3	matrix metallopeptidase 3 (stromelysin 1, progelatinase)	NM_002422	--	-2.377
MMP9	matrix metallopeptidase 9 (gelatinase B, 92kDa gelatinase, 92kDa type IV collagenase)	NM_004994	--	-3.59
MMP10	matrix metallopeptidase 10 (stromelysin 2)	NM_002425	NM_002425	-12.639	-3.234
MMP12	matrix metallopeptidase 12 (macrophage elastase)	NM_002426	--	-67.65
MMP13	matrix metallopeptidase 13 (collagenase 3)	NM_002427	--	-4.944
MMP14	matrix metallopeptidase 14 (membrane-inserted)	NM_004995	--	-3.323
Mmp	--	--	--
MN1	meningioma (disrupted in balanced translocation) 1	--	NM_002430		2.686
MNT	MAX binding protein	--	--
MOGAT1	monoacylglycerol O-acyltransferase 1	NM_058165	--	60.731
MOK	MOK protein kinase	NM_014226	--	4.479
MORC4	MORC family CW-type zinc finger 4	NM_024657	--	2.478
MPHOSPH8	M-phase phosphoprotein 8	NM_017520	NM_017520	4.037	3.759
MPHOSPH10	M-phase phosphoprotein 10 (U3 small nucleolar ribonucleoprotein)	NM_005791	--	4.779
MPP1	membrane protein, palmitoylated 1, 55kDa	NM_002436	--	-2.801
MPP3	membrane protein, palmitoylated 3 (MAGUK p55 subfamily member 3)	NM_001932	--	3.976
MPPE1	metallophosphoesterase 1	NM_023075	--	-3.096
MR1	major histocompatibility complex, class I-related	NM_001531	--	2.882
MRAP	melanocortin 2 receptor accessory protein	NM_178817	--	-2.147
MRC1 (includes EG:100286774)	mannose receptor, C type 1	NM_002438	NM_002438	-102.085	-4.463
MRPS6	mitochondrial ribosomal protein S6	NM_032476	--	10.256
MRPS16 (includes EG:36570)	mitochondrial ribosomal protein S16	NM_016065	--	-2.002
MRPS9 (includes EG:301371)	mitochondrial ribosomal protein S9	NM_182640	--	2.313
MSN	moesin	NM_002444	--	-3.033
MSRB3	methionine sulfoxide reductase B3	NM_198080	--	-2.619
MSX1	msh homeobox 1	NM_002448	--	3.201
MTA2	metastasis associated 1 family, member 2	NM_004739	--	-2.573
MTERF	mitochondrial transcription termination factor	NM_006980	--	4.516
MTERFD1	MTERF domain containing 1	NM_015942	--	2.391
MTF1 (includes EG:17764)	metal-regulatory transcription factor 1	NM_005955	--	-2.059
MTFP1	mitochondrial fission process 1	NM_016498	--	2.128
MTIF3	mitochondrial translational initiation factor 3	NM_152912	--	2.257
MTMR2	myotubularin related protein 2	NM_016156	--	-2.071
MTMR6	myotubularin related protein 6	NM_004685	--	-2.193
MTMR11	myotubularin related protein 11	NM_006697	--	3.772
MTOR	mechanistic target of rapamycin (serine/threonine kinase)	NM_004958	--	-3.358
MTPN	myotrophin	NM_145808	--	-4.579
MTX2	metaxin 2	--	--
MUM1L1	melanoma associated antigen (mutated) 1-like 1	NM_152423	--	15.747
MUTYH	mutY homolog (E. coli)	NM_012222	--	2.196
MVK	mevalonate kinase	NM_000431	--	2.316
MXD4	MAX dimerization protein 4	--	--
MXRA5	matrix-remodelling associated 5	NM_015419	--	-3.847
MYC	v-myc myelocytomatosis viral oncogene homolog (avian)	NM_002467	--	4.016
MYCN	v-myc myelocytomatosis viral related oncogene, neuroblastoma derived (avian)	--	--
MYEF2	myelin expression factor 2	NM_016132	--	-2.081
MYH9	myosin, heavy chain 9, non-muscle	NM_002473	--	-4.901
MYH10	myosin, heavy chain 10, non-muscle	NM_005964	--	-6.569
MYLK	myosin light chain kinase	NM_053025	--	-18.731
MYO1B	myosin IB	NM_012223	--	-2.605
MYO1D	myosin ID	NM_015194	--	-6.147
MYO9B	myosin IXB	NM_004145	--	-3.605
N-acetylgalactosaminyl-proteoglycan 3-beta-glucuronosyltransferase	--	--	--
N-cor	--	--	--
N4BP2L1	NEDD4 binding protein 2-like 1	NM_052818	--	-3.656
N4BP2L2	NEDD4 binding protein 2-like 2	NM_033111	--	5.394
NAA30	N(alpha)-acetyltransferase 30, NatC catalytic subunit	XM_058661	--	7.166
NAB1	NGFI-A binding protein 1 (EGR1 binding protein 1)	NM_005966	--	-3.293
NAB2 (includes EG:100005680)	NGFI-A binding protein 2 (EGR1 binding protein 2)	--	--
NACC1	nucleus accumbens associated 1, BEN and BTB (POZ) domain containing	NM_052876	--	-2.586
NACC2	NACC family member 2, BEN and BTB (POZ) domain containing	NM_144653	--	4.095
NADK	NAD kinase	NM_023018	--	-3.209
NADPH oxidase	--	--	--
NAF1	nuclear assembly factor 1 homolog (S. cerevisiae)	NM_138386	--	4.708
NANS	N-acetylneuraminic acid synthase	NM_018946	--	2.393
NAP1L2	nucleosome assembly protein 1-like 2	NM_021963	NM_021963	6.655	2.846
NAP1L3	nucleosome assembly protein 1-like 3	NM_004538	--	-6.609
NAPB	N-ethylmaleimide-sensitive factor attachment protein, beta	NM_022080	NM_022080	2.349	2.427
NARFL	nuclear prelamin A recognition factor-like	NM_022493	--	3.97
NARS2	asparaginyl-tRNA synthetase 2, mitochondrial (putative)	NM_024678	--	6.794
NARS	asparaginyl-tRNA synthetase	NM_004539	--	-2.236
NAT6	N-acetyltransferase 6 (GCN5-related)	NM_012191	--	-2.828
NAV2	neuron navigator 2	NM_182964	--	2.29
NBAS	neuroblastoma amplified sequence	NM_015909	--	-2.118
NBPF11 (includes others)	neuroblastoma breakpoint family, member 11	NM_015383	--	2.503
NCKAP1	NCK-associated protein 1	NM_205842	--	-2.578
NCOA2	nuclear receptor coactivator 2	--	--
NCOA4	nuclear receptor coactivator 4	NM_005437	--	-2.317
NCOA6	nuclear receptor coactivator 6	--	--
NCOA7	nuclear receptor coactivator 7	NM_181782	--	-2.523
NCOR1	nuclear receptor corepressor 1	NM_006311	--	-2.629
NCSTN	nicastrin	NM_015331	--	-2.042
NDE1 (includes EG:54820)	nudE nuclear distribution gene E homolog 1 (A. nidulans)	NM_017668	--	2.331
NDNL2	necdin-like 2	NM_138704	--	-2.99
NDP	Norrie disease (pseudoglioma)	NM_000266	NM_000266	-3.435	-2.374
NDRG3	NDRG family member 3	NM_032013	--	-4.365
NDST1	N-deacetylase/N-sulfotransferase (heparan glucosaminyl) 1	NM_001543	--	-2.253
NDUFA5	NADH dehydrogenase (ubiquinone) 1 alpha subcomplex, 5, 13kDa	NM_005000	--	-2.183
NEDD4	neural precursor cell expressed, developmentally down-regulated 4	NM_006154	--	-3.29
NEFM	neurofilament, medium polypeptide	NM_005382	--	-4.591
NEIL3	nei endonuclease VIII-like 3 (E. coli)	NM_018248	NM_018248	3.014	2.326
NEK2	NIMA (never in mitosis gene a)-related kinase 2	NM_002497	--	6.927
NEK4	NIMA (never in mitosis gene a)-related kinase 4	--	NM_003157		3.632
NEK6	NIMA (never in mitosis gene a)-related kinase 6	NM_014397	--	2.373
NEK11	NIMA (never in mitosis gene a)- related kinase 11	NM_024800	--	7.438
NEURL3	neuralized homolog 3 (Drosophila) pseudogene	--	NM_138397		-2.965
NF2	neurofibromin 2 (merlin)	NM_000268	--	-3.965
NFASC	neurofascin	NM_015090	--	-4.052
NFAT5	nuclear factor of activated T-cells 5, tonicity-responsive	NM_173215	--	8.094
Nfat (family)	--	--	--
NFATC1	nuclear factor of activated T-cells, cytoplasmic, calcineurin-dependent 1	NM_172390	--	-2.489
NFATC4	nuclear factor of activated T-cells, cytoplasmic, calcineurin-dependent 4	--	--
NFIA	nuclear factor I/A	--	--
NFIL3	nuclear factor, interleukin 3 regulated	NM_005384	--	4.02
NFKB1	nuclear factor of kappa light polypeptide gene enhancer in B-cells 1	--	--
NFKB2	nuclear factor of kappa light polypeptide gene enhancer in B-cells 2 (p49/p100)	--	--
NFkB (complex)	--	--	--
NfkB-RelA	--	--	--
NfkB1-RelA	--	--	--
NFKBIA	nuclear factor of kappa light polypeptide gene enhancer in B-cells inhibitor, alpha	NM_020529	--	8.246
NFKBIE	nuclear factor of kappa light polypeptide gene enhancer in B-cells inhibitor, epsilon	--	--
NFKBIZ	nuclear factor of kappa light polypeptide gene enhancer in B-cells inhibitor, zeta	NM_031419	--	3.684
NFX1	nuclear transcription factor, X-box binding 1	--	NM_147133		-2.316
NFYB	nuclear transcription factor Y, beta	--	--
NID2	nidogen 2 (osteonidogen)	NM_007361	--	-2.341
NIF3L1	NIF3 NGG1 interacting factor 3-like 1 (S. cerevisiae)	NM_021824	--	-3.331
NIK	--	--	--
NIN	ninein (GSK3B interacting protein)	NM_182944	--	-6.505
NIPA1	non imprinted in Prader-Willi/Angelman syndrome 1	NM_144599	--	-6.333
NIPBL	Nipped-B homolog (Drosophila)	NM_015384	--	5.911
NKRF	NFKB repressing factor	NM_017544	--	3.608
NLRP3	NLR family, pyrin domain containing 3	NM_004895	--	21.82
NMB	neuromedin B	NM_021077	--	3.698
NMDA Receptor	--	--	--
NME2	non-metastatic cells 2, protein (NM23B) expressed in	NM_002512	--	2.314
NMT1	N-myristoyltransferase 1	NM_021079	--	-3.707
NNT	nicotinamide nucleotide transhydrogenase	NM_012343	--	-2.552
NOG	noggin	--	NM_005450		3.92
NOLC1	nucleolar and coiled-body phosphoprotein 1	NM_004741	--	2.38
NOP56	NOP56 ribonucleoprotein homolog (yeast)	NM_006392	--	3.132
NOP58	NOP58 ribonucleoprotein homolog (yeast)	NM_015934	--	3.351
Nos	--	--	--
NOTCH1	notch 1	--	--
NOTCH2	notch 2	NM_024408	--	-6.754
Notch	--	--	--
NOV	nephroblastoma overexpressed gene	NM_002514	--	-2.737
NPAT	nuclear protein, ataxia-telangiectasia locus	NM_002519	--	4.108
NPEPPS	aminopeptidase puromycin sensitive	NM_006310	--	-3.872
NPHP3	nephronophthisis 3 (adolescent)	--	NM_153240		2.157
NPM1	nucleophosmin (nucleolar phosphoprotein B23, numatrin)	--	--
NPR3 (includes EG:18162)	natriuretic peptide receptor C/guanylate cyclase C (atrionatriuretic peptide receptor C)	NM_024563	--	-4.044
NPRL2	nitrogen permease regulator-like 2 (S. cerevisiae)	NM_006545	--	3.224
NPS	neuropeptide S	--	--
NPY1R	neuropeptide Y receptor Y1	NM_000909	--	-24.219
NQO1	NAD(P)H dehydrogenase, quinone 1	NM_000903	--	-3.06
NQO2	NAD(P)H dehydrogenase, quinone 2	NM_000904	--	2.273
Nr1h	--	--	--
NR2C2	nuclear receptor subfamily 2, group C, member 2	--	--
NR2C2AP	nuclear receptor 2C2-associated protein	NM_176880	--	3.282
NR2F1	nuclear receptor subfamily 2, group F, member 1	NM_005654	--	-3.231
NR2F2	nuclear receptor subfamily 2, group F, member 2	NM_021005	--	-2.36
NR3C1	nuclear receptor subfamily 3, group C, member 1 (glucocorticoid receptor)	--	--
NR4A2	nuclear receptor subfamily 4, group A, member 2	--	--
NR4A3	nuclear receptor subfamily 4, group A, member 3	NM_173198	--	7.143
NR5A2	nuclear receptor subfamily 5, group A, member 2	--	--
NR6A1	nuclear receptor subfamily 6, group A, member 1	NM_033334	--	17.7
NRAS	neuroblastoma RAS viral (v-ras) oncogene homolog	NM_002524	--	10.223
NRG2	neuregulin 2	NM_013982	--	-4.831
NRG1 (includes EG:112400)	neuregulin 1	--	NM_013962		6.818
NRIP1	nuclear receptor interacting protein 1	--	--
NRM	nurim (nuclear envelope membrane protein)	--	NM_007243		2.535
NRP1 (includes EG:18186)	neuropilin 1	NM_003873	--	-3.033
NSF	N-ethylmaleimide-sensitive factor	--	NM_006178		6.718
NSMAF	neutral sphingomyelinase (N-SMase) activation associated factor	NM_003580	--	-2.349
NSMCE2	non-SMC element 2, MMS21 homolog (S. cerevisiae)	NM_173685	--	4.042
NT5C3	5'-nucleotidase, cytosolic III	NM_016489	--	3.852
NTHL1	nth endonuclease III-like 1 (E. coli)	NM_002528	--	2.291
NTNG2	netrin G2	NM_032536	--	-5.618
NTRK2	neurotrophic tyrosine kinase, receptor, type 2	NM_001007097	--	-4.507
NTSR1	neurotensin receptor 1 (high affinity)	NM_002531	--	4.915
NUB1	negative regulator of ubiquitin-like proteins 1	NM_016118	--	-2.224
NUBP2	nucleotide binding protein 2	--	NM_012225		2.231
NUDT9	nudix (nucleoside diphosphate linked moiety X)-type motif 9	NM_024047	--	5.413
NUMB	numb homolog (Drosophila)	NM_003744	--	-2.053
OAS3	2'-5'-oligoadenylate synthetase 3, 100kDa	--	NM_006187		4.19
OAZ2	ornithine decarboxylase antizyme 2	NM_002537	--	-3.3
OAZ	--	--	--
OCRL	oculocerebrorenal syndrome of Lowe	NM_000276	--	-5.892
ODC1	ornithine decarboxylase 1	NM_002539	--	2.508
OGDH	oxoglutarate (alpha-ketoglutarate) dehydrogenase (lipoamide)	NM_002541	--	-2.623
OLFML2A	olfactomedin-like 2A	NM_182487	--	-10.03
OMA1	OMA1 zinc metallopeptidase homolog (S. cerevisiae)	NM_145243	--	14.083
OPHN1	oligophrenin 1	NM_002547	--	-5.099
OPN5	opsin 5	--	NM_181744		-7.772
Opsin	--	--	--
OPTN	optineurin	NM_001008211	--	-2.318
OR56B4	olfactory receptor, family 56, subfamily B, member 4	--	NM_001005181		-3.38
OR7A10	olfactory receptor, family 7, subfamily A, member 10	NM_001005190	--	2.43
OR7C2	olfactory receptor, family 7, subfamily C, member 2	--	BC110063		-2.236
ORAI1	ORAI calcium release-activated calcium modulator 1	NM_032790	--	-2.22
OS9	osteosarcoma amplified 9, endoplasmic reticulum lectin	NM_006812	--	-2.128
OSBP	oxysterol binding protein	NM_002556	--	-2.049
OSBPL2	oxysterol binding protein-like 2	NM_144498	--	-3.575
OSBPL8	oxysterol binding protein-like 8	NM_001003712	--	-4.523
OSGIN1	oxidative stress induced growth inhibitor 1	--	NM_013370		-3.085
OSR2	odd-skipped related 2 (Drosophila)	NM_053001	--	2.318
OTOF	otoferlin	NM_004802	--	4.701
OTUB2	OTU domain, ubiquitin aldehyde binding 2	NM_023112	--	-3.197
OTUD7B	OTU domain containing 7B	NM_020205	--	14.819
OXSM	3-oxoacyl-ACP synthase, mitochondrial	NM_017897	--	2.706
P-TEFb	--	--	--
P2RY10	purinergic receptor P2Y, G-protein coupled, 10	--	--
P38 MAPK	--	--	--
P4HA1	prolyl 4-hydroxylase, alpha polypeptide I	NM_000917	--	-6.001
P4HA3	prolyl 4-hydroxylase, alpha polypeptide III	NM_182904	--	-2.584
p70 S6k	--	--	--
p85 (pik3r)	--	--	--
PACS1	phosphofurin acidic cluster sorting protein 1	NM_018026	--	-2.473
PAICS	phosphoribosylaminoimidazole carboxylase, phosphoribosylaminoimidazole succinocarboxamide synthetase	--	--
PAK1	p21 protein (Cdc42/Rac)-activated kinase 1	NM_002576	--	-2.114
PAK4	p21 protein (Cdc42/Rac)-activated kinase 4	NM_005884	--	2.307
PAK7	p21 protein (Cdc42/Rac)-activated kinase 7	NM_020341	--	-3.267
Pak	--	--	--
PALB2	partner and localizer of BRCA2	NM_024675	--	3.882
PALLD	palladin, cytoskeletal associated protein	NM_016081	--	-2.453
PAM	peptidylglycine alpha-amidating monooxygenase	NM_000919	--	-4.889
PAPD5	PAP associated domain containing 5	NM_022447	--	2.41
PAPOLB	poly(A) polymerase beta (testis specific)	--	--
PAPSS1	3'-phosphoadenosine 5'-phosphosulfate synthase 1	NM_005443	--	-2.241
PAPSS2	3'-phosphoadenosine 5'-phosphosulfate synthase 2	NM_004670	--	-2.363
PARD3	par-3 partitioning defective 3 homolog (C. elegans)	NM_019619	--	2.054
PARM1	prostate androgen-regulated mucin-like protein 1	NM_015393	--	2.508
PARP4	poly (ADP-ribose) polymerase family, member 4	NM_006437	--	-5.796
PARP9	poly (ADP-ribose) polymerase family, member 9	--	--
PARP14	poly (ADP-ribose) polymerase family, member 14	NM_017554	--	-5.385
PARS2	prolyl-tRNA synthetase 2, mitochondrial (putative)	NM_152268	--	5.707
PARVA	parvin, alpha	NM_018222	--	-2.641
PASK	PAS domain containing serine/threonine kinase	--	NM_015148		2.014
Patched	--	--	--
PAWR	PRKC, apoptosis, WT1, regulator	NM_002583	--	10.029
PAX2	paired box 2	NM_003988	--	3.046
PAX3	paired box 3	--	--
PAX4	paired box 4	--	--
PAX7	paired box 7	--	--
PBLD	phenazine biosynthesis-like protein domain containing	NM_022129	--	-3.503
Pc-Plc	--	--	--
PCDH1	protocadherin 1	NM_002587	--	2.558
PCDH7	protocadherin 7	NM_002589	NM_032457	-3.583	2.782
PCDH18	protocadherin 18	NM_019035	--	3.316
PCDH19	protocadherin 19	XM_033173	--	7.834
PCDHGA7	protocadherin gamma subfamily A, 7	--	NM_032087		3.739
PCM1	pericentriolar material 1	NM_006197	--	-2.602
PCMTD1	protein-L-isoaspartate (D-aspartate) O-methyltransferase domain containing 1	--	NM_052937		2.097
PCNX	pecanex homolog (Drosophila)	--	--
PCOLCE	procollagen C-endopeptidase enhancer	NM_002593	--	-2.149
PCSK5	proprotein convertase subtilisin/kexin type 5	NM_006200	--	-2.646
PCYOX1	prenylcysteine oxidase 1	NM_016297	--	-3.304
PCYT2	phosphate cytidylyltransferase 2, ethanolamine	--	--
PCYT1A	phosphate cytidylyltransferase 1, choline, alpha	NM_005017	--	2.78
PDCL3	phosducin-like 3	NM_024065	--	2.988
PDCL	phosducin-like	NM_005388	--	3.611
Pde	--	--	--
PDE2A	phosphodiesterase 2A, cGMP-stimulated	NM_002599	--	-6.592
PDE3A	phosphodiesterase 3A, cGMP-inhibited	--	--
PDE4DIP	phosphodiesterase 4D interacting protein	NM_001002811	--	11.154
PDE7A	phosphodiesterase 7A	NM_002603	--	5.133
PDE7B	phosphodiesterase 7B	NM_018945	--	-13.215
Pdgf (complex)	--	--	--
PDGF BB	--	--	--
PDGF-AA	--	--	--
PDGFC	platelet derived growth factor C	NM_016205	--	-2.175
Pdi	--	--	--
PDK4	pyruvate dehydrogenase kinase, isozyme 4	--	NM_002612		-2.33
PDLIM7	PDZ and LIM domain 7 (enigma)	NM_213636	--	2.613
PDX1 (includes EG:18609)	pancreatic and duodenal homeobox 1	--	--
PDXP	pyridoxal (pyridoxine, vitamin B6) phosphatase	--	--
PDZRN3	PDZ domain containing ring finger 3	NM_015009	--	-2.045
PELO	pelota homolog (Drosophila)	--	NM_015946		2.571
PER1	period homolog 1 (Drosophila)	NM_002616	NM_002616	2.324	-2.565
peroxidase	--	--	--
PEX5L	peroxisomal biogenesis factor 5-like	--	NM_016559		2.647
PFAS	phosphoribosylformylglycinamidine synthase	--	NM_012393		2.289
PFK	--	--	--
PFN2	profilin 2	NM_002628	--	-2.598
PGAP3	post-GPI attachment to proteins 3	NM_033419	--	-2.147
PGC	progastricsin (pepsinogen C)	NM_002630	--	7.962
PGGT1B	protein geranylgeranyltransferase type I, beta subunit	NM_005023	--	3.208
PGM2L1	phosphoglucomutase 2-like 1	NM_173582	--	-3.807
PGR (includes EG:18667)	progesterone receptor	--	--
PGRMC1	progesterone receptor membrane component 1	NM_006667	--	-2.638
PGRMC2	progesterone receptor membrane component 2	NM_006320	--	-3.091
PHACTR4	phosphatase and actin regulator 4	NM_023923	--	2.27
PHB2	prohibitin 2	--	--
PHC3	polyhomeotic homolog 3 (Drosophila)	NM_024947	--	16.435
PHF2	PHD finger protein 2	NM_024517	--	-3.773
PHF17	PHD finger protein 17	NM_199320	--	5.076
PHGDH	phosphoglycerate dehydrogenase	NM_006623	--	3.374
PHKB	phosphorylase kinase, beta	NM_000293	--	-3.211
PHLDA1	pleckstrin homology-like domain, family A, member 1	NM_007350	--	-9.187
phosphatidylserine	--	--	--
PI15	peptidase inhibitor 15	NM_015886	--	-7.199
PI3K (complex)	--	--	--
PI3K (family)	--	--	--
PI4KA	phosphatidylinositol 4-kinase, catalytic, alpha	NM_002650	--	-2.324
PID1	phosphotyrosine interaction domain containing 1	NM_017933	--	-6.267
PIGC	phosphatidylinositol glycan anchor biosynthesis, class C	NM_002642	--	-3.262
PIK3AP1	phosphoinositide-3-kinase adaptor protein 1	NM_152309	--	-2.666
PIK3C2A	phosphoinositide-3-kinase, class 2, alpha polypeptide	NM_002645	--	3.976
PIK3CB	phosphoinositide-3-kinase, catalytic, beta polypeptide	NM_006219	--	3.615
PIK3IP1	phosphoinositide-3-kinase interacting protein 1	NM_052880	--	-8.628
PIK3R1	phosphoinositide-3-kinase, regulatory subunit 1 (alpha)	NM_181523	--	-2.498
PIK3R2	phosphoinositide-3-kinase, regulatory subunit 2 (beta)	NM_005027	--	-2.235
PIK3R4	phosphoinositide-3-kinase, regulatory subunit 4	NM_014602	--	-4.567
PILRA	paired immunoglobin-like type 2 receptor alpha	NM_013439	--	-2.901
PIN1	peptidylprolyl cis/trans isomerase, NIMA-interacting 1	--	--
PIP4K2A	phosphatidylinositol-5-phosphate 4-kinase, type II, alpha	NM_005028	--	3.356
PIP5K1A	phosphatidylinositol-4-phosphate 5-kinase, type I, alpha	NM_003557	--	-3.245
PIP5K1B	phosphatidylinositol-4-phosphate 5-kinase, type I, beta	NM_003558	--	2.944
PITPNM3	PITPNM family member 3	NM_031220	--	2.469
PITX2	paired-like homeodomain 2	--	--
PJA2	praja ring finger 2	NM_014819	--	-3.748
Pka	--	--	--
PKC alpha/beta	--	--	--
Pkc(s)	--	--	--
PKD2 (includes EG:18764)	polycystic kidney disease 2 (autosomal dominant)	NM_000297	--	-2.17
PKP2 (includes EG:287925)	plakophilin 2	NM_004572	--	-2.445
PLA1A	phospholipase A1 member A	NM_015900	--	3.002
PLA2G4C	phospholipase A2, group IVC (cytosolic, calcium-independent)	NM_003706	--	-6.684
PLA2R1	phospholipase A2 receptor 1, 180kDa	NM_007366	--	-3.026
PLAG1	pleiomorphic adenoma gene 1	NM_002655	--	-4.584
PLC	--	--	--
PLC gamma	--	--	--
PLCD3	phospholipase C, delta 3	NM_133373	--	-2.853
PLCL2	phospholipase C-like 2	--	NM_015184		2.73
Pld	--	--	--
PLEKHB2	pleckstrin homology domain containing, family B (evectins) member 2	NM_017958	--	3.895
PLEKHF1	pleckstrin homology domain containing, family F (with FYVE domain) member 1	NM_024310	--	2.27
PLEKHJ1	pleckstrin homology domain containing, family J member 1	--	--
PLK1	polo-like kinase 1	--	--
PLK2	polo-like kinase 2	NM_006622	--	7.347
PLOD2	procollagen-lysine, 2-oxoglutarate 5-dioxygenase 2	NM_182943	--	-3.561
PLS3	plastin 3	NM_005032	--	-3.104
PLXNA2	plexin A2	NM_025179	--	2.693
PLXNB1	plexin B1	NM_002673	--	-2.651
PLXND1	plexin D1	NM_015103	--	-2.687
PMAIP1	phorbol-12-myristate-13-acetate-induced protein 1	NM_021127	--	6.178
PMEL	premelanosome protein	NM_006928	--	-4.468
PMEPA1	prostate transmembrane protein, androgen induced 1	NM_020182	--	-4.287
PML	promyelocytic leukemia	--	--
PMS2	PMS2 postmeiotic segregation increased 2 (S. cerevisiae)	NM_000535	--	5.482
PNKD	paroxysmal nonkinesigenic dyskinesia	NM_015488	--	-3.403
PNLIPRP1	pancreatic lipase-related protein 1	NM_006229	--	2.844
PNP	purine nucleoside phosphorylase	NM_000270	--	2.897
POGZ	pogo transposable element with ZNF domain	NM_015100	--	-9.043
POLDIP3	polymerase (DNA-directed), delta interacting protein 3	NM_032311	--	2.4
POLG2	polymerase (DNA directed), gamma 2, accessory subunit	NM_007215	--	5.115
POLH	polymerase (DNA directed), eta	--	--
POLR2G	polymerase (RNA) II (DNA directed) polypeptide G	NM_002696	--	2.233
POLR3B	polymerase (RNA) III (DNA directed) polypeptide B	NM_018082	--	-2.282
POLR3G	polymerase (RNA) III (DNA directed) polypeptide G (32kD)	NM_006467	--	8.257
POLR3K	polymerase (RNA) III (DNA directed) polypeptide K, 12.3 kDa	NM_016310	--	3.048
POLRMT	polymerase (RNA) mitochondrial (DNA directed)	NM_005035	--	2.735
POR	P450 (cytochrome) oxidoreductase	--	--
POSTN	periostin, osteoblast specific factor	NM_006475	--	-2.506
POU1F1	POU class 1 homeobox 1	--	--
POU2F1	POU class 2 homeobox 1	--	--
POU2F2	POU class 2 homeobox 2	NM_002698	NM_002698	5.249	3.431
POU3F1	POU class 3 homeobox 1	NM_002699	--	11.617
POU4F1	POU class 4 homeobox 1	--	--
POU4F2	POU class 4 homeobox 2	--	--
POU4F3	POU class 4 homeobox 3	--	--
PP2A	--	--	--
Pp2c	--	--	--
PPA1	pyrophosphatase (inorganic) 1	--	--
PPARA	peroxisome proliferator-activated receptor alpha	--	--
PPARD	peroxisome proliferator-activated receptor delta	--	--
PPARG	peroxisome proliferator-activated receptor gamma	--	--
PPARα-RXRα	--	--	--
PPFIA4	protein tyrosine phosphatase, receptor type, f polypeptide (PTPRF), interacting protein (liprin), alpha 4	NM_015053	--	2.831
PPFIBP1	PTPRF interacting protein, binding protein 1 (liprin beta 1)	NM_003622	--	11.733
PPIE	peptidylprolyl isomerase E (cyclophilin E)	NM_203456	--	7.061
PPIH	peptidylprolyl isomerase H (cyclophilin H)	NM_006347	--	2.3
PPM1A	protein phosphatase, Mg2+/Mn2+ dependent, 1A	NM_021003	--	-2.818
PPM1D	protein phosphatase, Mg2+/Mn2+ dependent, 1D	NM_003620	--	3.377
PPP1CB	protein phosphatase 1, catalytic subunit, beta isozyme	NM_002709	--	-3.621
PPP1R2	protein phosphatase 1, regulatory (inhibitor) subunit 2	NM_006241	--	-2.808
PPP1R10	protein phosphatase 1, regulatory subunit 10	NM_002714	--	2.79
PPP1R12A	protein phosphatase 1, regulatory subunit 12A	NM_002480	--	2.341
PPP1R14C	protein phosphatase 1, regulatory (inhibitor) subunit 14C	NM_030949	--	-3.847
PPP1R15A	protein phosphatase 1, regulatory subunit 15A	NM_014330	--	3.037
PPP1R3B	protein phosphatase 1, regulatory subunit 3B	NM_024607	--	26.914
PPP1R3C	protein phosphatase 1, regulatory subunit 3C	NM_005398	--	3.67
PPP2R2A	protein phosphatase 2, regulatory subunit B, alpha	NM_002717	--	-2.361
PPP2R2B	protein phosphatase 2, regulatory subunit B, beta	NM_004576	--	-5.956
PPP2R3A	protein phosphatase 2, regulatory subunit B'', alpha	NM_002718	--	-6.975
PPP3CA	protein phosphatase 3, catalytic subunit, alpha isozyme	NM_000944	--	-14.357
PPP3CB	protein phosphatase 3, catalytic subunit, beta isozyme	NM_021132	--	-2.318
PPP3R1	protein phosphatase 3, regulatory subunit B, alpha	NM_000945	--	5.009
PPP4R2	protein phosphatase 4, regulatory subunit 2	NM_174907	--	7.806
PPP6R3	protein phosphatase 6, regulatory subunit 3	NM_018312	--	-3.67
PPPDE1	PPPDE peptidase domain containing 1	NM_016076	--	-2.863
PPRC1	peroxisome proliferator-activated receptor gamma, coactivator-related 1	NM_015062	--	-2.418
PRDM1	PR domain containing 1, with ZNF domain	NM_001198	--	2.911
PRDM2	PR domain containing 2, with ZNF domain	NM_012231	--	3.58
PRDM10	PR domain containing 10	NM_199437	--	3.708
PREX1	phosphatidylinositol-3,4,5-trisphosphate-dependent Rac exchange factor 1	NM_020820	--	-2.957
PRKAA1	protein kinase, AMP-activated, alpha 1 catalytic subunit	NM_206907	--	-3.291
PRKACA	protein kinase, cAMP-dependent, catalytic, alpha	NM_002730	--	-3.183
PRKAG2	protein kinase, AMP-activated, gamma 2 non-catalytic subunit	NM_016203	--	3.682
PRKAR1A	protein kinase, cAMP-dependent, regulatory, type I, alpha (tissue specific extinguisher 1)	NM_212472	--	-4.328
PRKCD	protein kinase C, delta	NM_006254	--	-2.526
PRKCH	protein kinase C, eta	NM_006255	--	-2.311
PRKDC	protein kinase, DNA-activated, catalytic polypeptide	NM_006904	--	-3.526
PRKG1	protein kinase, cGMP-dependent, type I	NM_006258	--	2.345
PRMT1	protein arginine methyltransferase 1	NM_198319	--	2.423
PRMT3	protein arginine methyltransferase 3	NM_005788	--	5.166
PRMT6	protein arginine methyltransferase 6	NM_018137	--	-2.831
PRND	prion protein 2 (dublet)	--	NM_012409		3.685
Pro-inflammatory Cytokine	--	--	--
PRPH	peripherin	NM_006262	--	3.148
PRPS1L1	phosphoribosyl pyrophosphate synthetase 1-like 1	NM_175886	--	2.233
PRRG2	proline rich Gla (G-carboxyglutamic acid) 2	NM_000951	--	2.4
PRRX1	paired related homeobox 1	NM_006902	--	-12.618
PRSS21	protease, serine, 21 (testisin)	NM_006799	--	7.851
PSIP1	PC4 and SFRS1 interacting protein 1	NM_033222	--	-3.814
PSKH1	protein serine kinase H1	NM_006742	--	-2.512
PSMC3IP	PSMC3 interacting protein	NM_013290	--	2.393
PSMD14	proteasome (prosome, macropain) 26S subunit, non-ATPase, 14	NM_005805	--	2.069
PSME3	proteasome (prosome, macropain) activator subunit 3 (PA28 gamma; Ki)	--	NM_176863		2.477
PSRC1	proline/serine-rich coiled-coil 1	NM_032636	--	2.519
PSTK	phosphoseryl-tRNA kinase	NM_153336	--	6.892
PSTPIP1	proline-serine-threonine phosphatase interacting protein 1	--	--
PSTPIP2	proline-serine-threonine phosphatase interacting protein 2	NM_024430	--	2.553
PTBP3	polypyrimidine tract binding protein 3	NM_005156	--	-2.142
PTGER2	prostaglandin E receptor 2 (subtype EP2), 53kDa	NM_000956	--	2.386
PTGER4	prostaglandin E receptor 4 (subtype EP4)	NM_000958	--	3.963
PTGES	prostaglandin E synthase	NM_198797	--	-3.362
PTGFRN	prostaglandin F2 receptor negative regulator	NM_020440	--	-3.666
PTGS2	prostaglandin-endoperoxide synthase 2 (prostaglandin G/H synthase and cyclooxygenase)	--	NM_000963		-2.845
PTH2	parathyroid hormone 2	NM_178449	--	6.16
PTN	pleiotrophin	NM_002825	--	-4.66
PTP4A1	protein tyrosine phosphatase type IVA, member 1	NM_003463	--	-2.498
PTP4A2	protein tyrosine phosphatase type IVA, member 2	NM_003479	--	-4.455
PTP4A3	protein tyrosine phosphatase type IVA, member 3	--	--
PTPN3	protein tyrosine phosphatase, non-receptor type 3	NM_002829	--	3.591
PTPN6	protein tyrosine phosphatase, non-receptor type 6	NM_080549	--	2.032
PTPN11	protein tyrosine phosphatase, non-receptor type 11	NM_002834	--	-5.517
PTPN12	protein tyrosine phosphatase, non-receptor type 12	NM_002835	--	-2.669
PTPN13	protein tyrosine phosphatase, non-receptor type 13 (APO-1/CD95 (Fas)-associated phosphatase)	NM_080685	--	-3.44
PTPN14	protein tyrosine phosphatase, non-receptor type 14	NM_005401	--	5.056
PTPN21	protein tyrosine phosphatase, non-receptor type 21	NM_007039	--	3.044
PTPRA	protein tyrosine phosphatase, receptor type, A	NM_002836	--	-2.687
PTPRD	protein tyrosine phosphatase, receptor type, D	NM_002839	--	3.67
PTRF	polymerase I and transcript release factor	NM_012232	--	-2.428
PTTG1	pituitary tumor-transforming 1	NM_004219	--	2.62
PTX3	pentraxin 3, long	NM_002852	--	-2.643
PUM2	pumilio homolog 2 (Drosophila)	NM_015317	--	-3.846
PURA	purine-rich element binding protein A	NM_005859	--	2.917
PVRL3	poliovirus receptor-related 3	NM_015480	--	2.327
PYCARD	PYD and CARD domain containing	--	--
PYGO1	pygopus homolog 1 (Drosophila)	NM_015617	--	14.729
pyruvate kinase	--	--	--
QKI	QKI, KH domain containing, RNA binding	NM_006775	--	-7.349
QPCT	glutaminyl-peptide cyclotransferase	NM_012413	--	-2.715
Rab5	--	--	--
RAB18	RAB18, member RAS oncogene family	NM_021252	--	-4.283
RAB31	RAB31, member RAS oncogene family	NM_006868	--	-2.621
RAB11A	RAB11A, member RAS oncogene family	NM_004663	--	-2.256
RAB1A	RAB1A, member RAS oncogene family	NM_004161	--	-4.352
RAB33B	RAB33B, member RAS oncogene family	NM_031296	--	-2.479
RAB4A	RAB4A, member RAS oncogene family	--	--
RAB5B	RAB5B, member RAS oncogene family	NM_002868	--	-2.143
RAB6A	RAB6A, member RAS oncogene family	NM_002869	--	-5.282
RAB7A	RAB7A, member RAS oncogene family	NM_004637	--	-2.754
RAB9A	RAB9A, member RAS oncogene family	NM_004251	--	-7.437
RABIF	RAB interacting factor	NM_002871	--	-3.77
Rac	--	--	--
RAD1	RAD1 homolog (S. pombe)	NM_002853	--	3.935
RAD18	RAD18 homolog (S. cerevisiae)	--	NM_020165		4.475
RAD17 (includes EG:19356)	RAD17 homolog (S. pombe)	NM_133338	--	2.901
RAD23B	RAD23 homolog B (S. cerevisiae)	NM_002874	--	-2.834
RAD54B	RAD54 homolog B (S. cerevisiae)	NM_012415	--	4.13
RAD9A	RAD9 homolog A (S. pombe)	NM_004584	--	2.393
RAF1	v-raf-1 murine leukemia viral oncogene homolog 1	--	--
Raf	--	--	--
RAI14	retinoic acid induced 14	NM_015577	--	-2.245
RALA	v-ral simian leukemia viral oncogene homolog A (ras related)	NM_005402	--	-2.528
RALGDS	ral guanine nucleotide dissociation stimulator	--	NM_006266		-2.23
RAMP3	receptor (G protein-coupled) activity modifying protein 3	--	--
Rap1	--	--	--
RAP2B	RAP2B, member of RAS oncogene family	NM_002886	--	-4.801
RAPGEF1	Rap guanine nucleotide exchange factor (GEF) 1	NM_198679	--	-2.229
RAPGEF5	Rap guanine nucleotide exchange factor (GEF) 5	NM_012294	--	2.693
RAPGEF6	Rap guanine nucleotide exchange factor (GEF) 6	NM_016340	--	2.287
Rar	--	--	--
RARA	retinoic acid receptor, alpha	NM_000964	--	-2.852
RARB	retinoic acid receptor, beta	NM_000965	--	-5.039
RARG	retinoic acid receptor, gamma	--	--
Ras	--	--	--
Ras homolog	--	--	--
RASD1	RAS, dexamethasone-induced 1	NM_016084	--	8.728
RASL10A	RAS-like, family 10, member A	NM_001007279	--	-3.719
RASSF5	Ras association (RalGDS/AF-6) domain family member 5	NM_182665	--	-2.751
RASSF9	Ras association (RalGDS/AF-6) domain family (N-terminal) member 9	NM_005447	--	3.549
RB1	retinoblastoma 1	--	--
Rb	--	--	--
RB1CC1	RB1-inducible coiled-coil 1	NM_014781	--	-5.226
RBBP6	retinoblastoma binding protein 6	NM_032626	--	3.214
RBBP9	retinoblastoma binding protein 9	--	NM_153328		2.872
RBCK1	RanBP-type and C3HC4-type zinc finger containing 1	--	--
RBM15	RNA binding motif protein 15	NM_022768	--	4.114
RBM17	RNA binding motif protein 17	NM_032905	--	-3.083
RBM25	RNA binding motif protein 25	XM_027330	--	2.366
RBM28	RNA binding motif protein 28	NM_018077	--	3.014
RBM34	RNA binding motif protein 34	NM_015014	--	3.869
RBM39	RNA binding motif protein 39	NM_184244	--	-3.064
RBM48	RNA binding motif protein 48	NM_032120	--	2.572
RBM8A	RNA binding motif protein 8A	--	NM_005105		4.217
RBMS1	RNA binding motif, single stranded interacting protein 1	NM_016839	--	2.649
RBP7	retinol binding protein 7, cellular	NM_052960	--	16.993
RBPJ	recombination signal binding protein for immunoglobulin kappa J region	--	--
RCAN1	regulator of calcineurin 1	NM_004414	--	7.69
RCAN2	regulator of calcineurin 2	NM_005822	--	-4.34
RCAN3	RCAN family member 3	NM_013441	--	2.167
RCBTB2	regulator of chromosome condensation (RCC1) and BTB (POZ) domain containing protein 2	NM_001268	--	-2.623
RCOR3	REST corepressor 3	NM_018254	--	-3.089
RDH13	retinol dehydrogenase 13 (all-trans/9-cis)	NM_138412	--	4.003
RDH16	retinol dehydrogenase 16 (all-trans)	--	NM_003708		2.735
RECK	reversion-inducing-cysteine-rich protein with kazal motifs	NM_021111	--	-3.065
REL	v-rel reticuloendotheliosis viral oncogene homolog (avian)	--	--
RELA	v-rel reticuloendotheliosis viral oncogene homolog A (avian)	--	--
RELB	v-rel reticuloendotheliosis viral oncogene homolog B	--	--
REM2	RAS (RAD and GEM)-like GTP binding 2	NM_173527	--	4.308
RERE	arginine-glutamic acid dipeptide (RE) repeats	NM_012102	--	-5.426
RERG	RAS-like, estrogen-regulated, growth inhibitor	--	NM_032918		2.176
REST	RE1-silencing transcription factor	NM_005612	--	2.358
RETSAT	retinol saturase (all-trans-retinol 13,14-reductase)	NM_017750	--	-2.53
REV1 (includes EG:316344)	REV1 homolog (S. cerevisiae)	NM_016316	--	2.519
REV3L	REV3-like, catalytic subunit of DNA polymerase zeta (yeast)	NM_002912	--	7.752
RFC1	replication factor C (activator 1) 1, 145kDa	NM_002913	--	-3.339
RFX2	regulatory factor X, 2 (influences HLA class II expression)	--	--
RFX3	regulatory factor X, 3 (influences HLA class II expression)	NM_134428	--	13.118
RFX4	regulatory factor X, 4 (influences HLA class II expression)	--	--
RFX5	regulatory factor X, 5 (influences HLA class II expression)	NM_000449	--	-3.018
RFX1 (includes EG:100038773)	regulatory factor X, 1 (influences HLA class II expression)	--	--
RFXANK	regulatory factor X-associated ankyrin-containing protein	--	--
RFXAP	regulatory factor X-associated protein	--	--
RGS10	regulator of G-protein signaling 10	NM_001005339	--	3.256
RGS16	regulator of G-protein signaling 16	NM_002928	--	13.137
RGS2 (includes EG:19735)	regulator of G-protein signaling 2, 24kDa	NM_002923	--	9.213
RHEBL1	Ras homolog enriched in brain like 1	NM_144593	--	2.725
Rho gdi	--	--	--
RHOBTB3	Rho-related BTB domain containing 3	NM_014899	--	-2.555
RhoGap	--	--	--
RHOQ	ras homolog gene family, member Q	NM_012249	--	-2.183
RIMS4	regulating synaptic membrane exocytosis 4	NM_182970	--	-5.509
RING1	ring finger protein 1	--	--
RINT1	RAD50 interactor 1	--	--
RIPK2	receptor-interacting serine-threonine kinase 2	NM_003821	--	-2.994
RIPK4	receptor-interacting serine-threonine kinase 4	NM_020639	NM_020639	7.438	2.909
RMI2	RMI2, RecQ mediated genome instability 2, homolog (S. cerevisiae)	NM_152308	--	-2.116
RNA polymerase II	--	--	--
RNASEH2A	ribonuclease H2, subunit A	NM_006397	--	8.329
RND1	Rho family GTPase 1	NM_014470	--	7.704
RNF7	ring finger protein 7	NM_014245	--	-2.936
RNF20	ring finger protein 20	NM_019592	--	-2.073
RNF38	ring finger protein 38	NM_194328	--	-2.477
RNF41	ring finger protein 41	NM_194358	--	-2.139
RNF103	ring finger protein 103	NM_005667	--	2.072
RNF125	ring finger protein 125	--	--
RNF141	ring finger protein 141	NM_016422	--	-3.536
RNF165	ring finger protein 165	NM_152470	--	3.141
RNF214	ring finger protein 214	NM_207343	--	2.387
RNMTL1	RNA methyltransferase like 1	NM_018146	--	2.767
ROBO1	roundabout, axon guidance receptor, homolog 1 (Drosophila)	NM_133631	--	-3.427
ROBO3	roundabout, axon guidance receptor, homolog 3 (Drosophila)	XM_370663	XM_370663	-2.273	2.809
Rock	--	--	--
ROR2	receptor tyrosine kinase-like orphan receptor 2	NM_004560	--	2.904
RORA	RAR-related orphan receptor A	NM_134260	--	6.356
RORC	RAR-related orphan receptor C	--	--
RP2	retinitis pigmentosa 2 (X-linked recessive)	NM_006915	--	-2.216
RPA2	replication protein A2, 32kDa	--	--
RPL17	ribosomal protein L17	NM_000985	--	2.107
RPRM	reprimo, TP53 dependent G2 arrest mediator candidate	NM_019845	--	-2.691
RPS6KA3	ribosomal protein S6 kinase, 90kDa, polypeptide 3	NM_004586	--	-4.381
RPS6KB1	ribosomal protein S6 kinase, 70kDa, polypeptide 1	NM_003161	--	-2.879
RPUSD2	RNA pseudouridylate synthase domain containing 2	NM_152260	--	3.244
RRAGD	Ras-related GTP binding D	NM_021244	--	12.533
RRBP1	ribosome binding protein 1 homolog 180kDa (dog)	NM_004587	--	-2.259
RRM2B	ribonucleotide reductase M2 B (TP53 inducible)	NM_015713	--	-2.84
[truncated: 663 more rows]

## Sheet: Common genes Mtb-H vs A
Supplement S2D Title: Common 26 genes up-regulated 24 hr PI of Rh-BMDMs with hyp or aer-Mtb in DNA microarray
Common UP genes	Description	Gene name	FC hyp Up	FC aer Up
NM_001010879	Homo sapiens zinc finger protein interacting with K protein 1 (ZIK1), mRNA. [NM_001010879]	ZIK1	6.008	2.13
NM_002698	Homo sapiens POU domain, class 2, transcription factor 2 (POU2F2), mRNA [NM_002698]	POU2F2	5.249	3.431
NM_003121	Homo sapiens Spi-B transcription factor (Spi-1/PU.1 related) (SPIB), mRNA [NM_003121]	SPIB	2.715	3.941
NM_005622	Homo sapiens SA hypertension-associated homolog (rat) (SAH), transcript variant 1, mRNA [NM_005622]	ACSM3	2.775	23.224
NM_005844	Homo sapiens HLA complex group 9 (HCG9), mRNA [NM_005844]	HCG9	7.386	4.603
NM_006277	Homo sapiens intersectin 2 (ITSN2), transcript variant 1, mRNA [NM_006277]	ITSN2	7.407	3.357
NM_006642	Homo sapiens serologically defined colon cancer antigen 8 (SDCCAG8), mRNA [NM_006642]	SDCCAG8	2.562	4.397
NM_016593	Homo sapiens cytochrome P450, family 39, subfamily A, polypeptide 1 (CYP39A1), mRNA. [NM_016593]	CYP39A1	5.488	3.62
NM_017414	Homo sapiens ubiquitin specific protease 18 (USP18), mRNA. [NM_017414]	USP18	18.338	4.48
NM_017520	Homo sapiens M-phase phosphoprotein, mpp8 (HSMPP8), mRNA [NM_017520]	MPHOSPH8	4.037	3.759
NM_017769	Homo sapiens KIAA1333 (KIAA1333), mRNA [NM_017769]	G2E3	2.003	2.313
NM_018248	Homo sapiens nei endonuclease VIII-like 3 (E. coli) (NEIL3), mRNA. [NM_018248]	NEIL3	3.014	2.326
NM_019013	Homo sapiens family with sequence similarity 64, member A (FAM64A), mRNA. [NM_019013]	FAM64A	3.175	2.413
NM_020639	Homo sapiens receptor-interacting serine-threonine kinase 4 (RIPK4), mRNA. [NM_020639]	RIPK4	7.438	2.909
NM_021963	Homo sapiens nucleosome assembly protein 1-like 2 (NAP1L2), mRNA. [NM_021963]	NAP1L2	6.655	2.846
NM_022080	Homo sapiens N-ethylmaleimide-sensitive factor attachment protein, beta (NAPB), mRNA [NM_022080]	NAPB	2.349	2.427
NM_024721	Homo sapiens zinc finger homeodomain 4 (ZFHX4), mRNA [NM_024721]	ZFHX4	4.357	2.936
NM_032246	Homo sapiens ring finger and KH domain containing 3 (RKHD3), mRNA [NM_032246]	MEX3B	7.089	12.136
NM_032648	Homo sapiens hypothetical protein MGC10820 (MGC10820), mRNA [NM_032648]	FAM167B	15.733	2.071
NM_032773	Homo sapiens leucine-rich repeats and calponin homology (CH) domain containing 3 (LRCH3), mRNA [NM_032773]	LRCH3	2.436	4.64
NM_080838	Homo sapiens WNT1 inducible signaling pathway protein 1 (WISP1), transcript variant 2, mRNA. [NM_080838]	WISP1	2.219	2.036
NM_152573	Homo sapiens RAS and EF hand domain containing (RASEF), mRNA [NM_152573]	RASEF	7.257	2.246
NM_182533	Homo sapiens hypothetical protein FLJ31031 (FLJ31031), mRNA. [NM_182533]	C1orf86	9.787	3.905
XM_498423	PREDICTED: Homo sapiens interferon-induced protein with tetratricopeptide repeats 1 (IFIT1), mRNA [XM_498423]	IFIT1	4.898	11.619
XR_011480	PREDICTED: Macaca mulatta processing of precursor 1, ribonuclease P [XR_011480]	POP1	4.67	2.108
Title: Common 23 genes down-regulated 24 hr PI of Rh-BMDMs with hyp or aer-Mtb in DNA microarray
Common genes	Description	Gene name	FC hyp DN	FC aer DN
NM_000266	Homo sapiens Norrie disease (pseudoglioma) (NDP), mRNA [NM_000266]	NDP	0.315	0.421
NM_000641	Homo sapiens interleukin 11 (IL11), mRNA. [NM_000641]	IL11	0.238	0.397
NM_000782	Homo sapiens cytochrome P450, family 24, subfamily A, polypeptide 1 (CYP24A1), nuclear gene encoding mitochondrial protein, mRNA [NM_000782]	CYP24A1	0.221	0.321
NM_001629	Homo sapiens arachidonate 5-lipoxygenase-activating protein (ALOX5AP), mRNA [NM_001629]	ALOX5AP	0.339	0.427
NM_002090	Homo sapiens chemokine (C-X-C motif) ligand 3 (CXCL3), mRNA. [NM_002090]	CXCL3	0.171	0.453
NM_002425	Homo sapiens matrix metalloproteinase 10 (stromelysin 2) (MMP10), mRNA. [NM_002425]	MMP10	0.126	0.313
NM_002438	Homo sapiens mannose receptor, C type 1 (MRC1), mRNA [NM_002438]	MRC1	0.34	0.224
NM_002988	Homo sapiens chemokine (C-C motif) ligand 18 (pulmonary and activation-regulated) (CCL18), mRNA. [NM_002988]	CCL18	0.018	0.345
NM_004591	Homo sapiens chemokine (C-C motif) ligand 20 (CCL20), mRNA. [NM_004591]	CCL20	0.051	0.361
NM_004847	Homo sapiens allograft inflammatory factor 1 (AIF1), transcript variant 2, mRNA. [NM_004847]	AIF1	0.282	0.415
NM_004864	Homo sapiens growth differentiation factor 15 (GDF15), mRNA [NM_004864]	GDF15	0.255	0.386
NM_005099	Homo sapiens a disintegrin-like and metalloprotease (reprolysin type) with thrombospondin type 1 motif, 4 (ADAMTS4), mRNA. [NM_005099]	ADAMTS4	0.254	0.38
NM_006864	Homo sapiens leukocyte immunoglobulin-like receptor, subfamily B (with TM and ITIM domains), member 3 (LILRB3), mRNA [NM_006864]	LILRB3	0.094	0.446
NM_007256	Homo sapiens solute carrier organic anion transporter family, member 2B1 (SLCO2B1), mRNA [NM_007256]	SLCO2B1	0.047	0.313
NM_014585	Homo sapiens solute carrier family 40 (iron-regulated transporter), member 1 (SLC40A1), mRNA. [NM_014585]	SLC40A1	0.303	0.442
NM_015991	Homo sapiens complement component 1, q subcomponent, alpha polypeptide (C1QA), mRNA [NM_015991]	C1QA	0.218	0.408
NM_016584	Homo sapiens interleukin 23, alpha subunit p19 (IL23A), mRNA [NM_016584]	IL23A	0.216	0.178
NM_019111	Homo sapiens major histocompatibility complex, class II, DR alpha (HLA-DRA), mRNA. [NM_019111]	HLA-DRA	0.216	0.407
NM_178445	Homo sapiens chemokine (C-C motif) receptor-like 1 (CCRL1), transcript variant 1, mRNA [NM_178445]	CCRL1	0.336	0.458
NM_181720	Homo sapiens Rho GTPase activating protein 30 (ARHGAP30), transcript variant 2, mRNA. [NM_181720]	ARHGAP30	0.307	0.382
NM_207322	Homo sapiens nuclear localized factor 1 (NLF1), mRNA. [NM_207322]	C2CD4A	0.243	0.348
XR_010210	PREDICTED: Macaca mulatta hypothetical protein LOC696802 (LOC696802), mRNA [XR_010210]	LOC696802	0.306	0.337
XR_012709	PREDICTED: Macaca mulatta lipoprotein lipase (LPL), mRNA [XR_012709]	LPL	0.198	0.313
FC= fold change
UP= Up-regulated
DN= down-regulated
